# Supplementary material for: Damage-responsive elements in Drosophila regeneration
Source: Genome Res. 2018 Dec;28(12):1852–66. doi: 10.1101/gr.233098.117 (PMC6280756; doi:10.1101/gr.233098.117)
Supplement: Supplemental Material [file supp_gr.233098.117_Supplemental_Table_S1.xlsx]

## Sheet: RNASeq
gene_id	gene_name	gene_type	early_group_fold_change	mid_group_fold_change	late_group_fold_change	cluster_classification	pathway_classification
FBgn0010339	128up	mRNA	flat	flat	flat	NA	NA
FBgn0010340	140up	mRNA	flat	flat	flat	NA	NA
FBgn0020238	14-3-3epsilon	mRNA	flat	flat	flat	NA	NA
FBgn0004907	14-3-3zeta	mRNA	upregulation	flat	flat	early_upregulation	NA
FBgn0004364	18w	mRNA	upregulation	flat	flat	NA	NA
FBgn0250848	26-29-p	mRNA	flat	flat	flat	NA	NA
FBgn0260793	2mit	mRNA	flat	flat	flat	NA	NA
FBgn0029514	312	mRNA	flat	upregulation	flat	NA	NA
FBgn0053100	4EHP	mRNA	flat	flat	flat	NA	NA
FBgn0052016	4E-T	mRNA	upregulation	flat	downregulation	NA	NA
FBgn0004168	5-HT1A	mRNA	flat	flat	flat	NA	NA
FBgn0263116	5-HT1B	mRNA	flat	flat	flat	NA	NA
FBgn0087012	5-HT2A	mRNA	flat	flat	flat	NA	NA
FBgn0261929	5-HT2B	mRNA	flat	flat	flat	NA	NA
FBgn0004573	5-HT7	mRNA	flat	flat	flat	NA	NA
FBgn0259178	5PtaseI	mRNA	flat	flat	flat	NA	NA
FBgn0041707	7B2	mRNA	flat	flat	flat	NA	NA
FBgn0052208	825-Oak	mRNA	flat	flat	flat	NA	NA
FBgn0000008	a	mRNA	flat	flat	flat	NA	NA
FBgn0011293	a10	mRNA	flat	flat	flat	NA	NA
FBgn0028965	A16	mRNA	flat	upregulation	flat	NA	NA
FBgn0052062	A2bp1	mRNA	flat	flat	downregulation	NA	NA
FBgn0011294	a5	mRNA	flat	flat	flat	NA	NA
FBgn0023130	a6	mRNA	flat	upregulation	flat	NA	NA
FBgn0027885	Aac11	mRNA	flat	flat	flat	NA	NA
FBgn0031791	AANATL2	mRNA	flat	flat	flat	NA	NA
FBgn0031851	Aatf	mRNA	flat	upregulation	flat	NA	NA
FBgn0027094	Aats-ala	mRNA	flat	upregulation	flat	2TP_early-mid_upregulation	NA
FBgn0028962	Aats-ala-m	mRNA	flat	flat	flat	NA	NA
FBgn0027093	Aats-arg	mRNA	upregulation	flat	downregulation	late_downregulation	NA
FBgn0086443	Aats-asn	mRNA	flat	upregulation	flat	2TP_early-mid_upregulation	NA
FBgn0002069	Aats-asp	mRNA	upregulation	flat	flat	NA	NA
FBgn0027091	Aats-cys	mRNA	flat	upregulation	flat	NA	NA
FBgn0027090	Aats-gln	mRNA	flat	upregulation	flat	NA	NA
FBgn0005674	Aats-glupro	mRNA	flat	flat	flat	NA	NA
FBgn0027088	Aats-gly	mRNA	flat	flat	flat	NA	NA
FBgn0027087	Aats-his	mRNA	flat	flat	flat	NA	NA
FBgn0027086	Aats-ile	mRNA	flat	upregulation	flat	mid_upregulation	NA
FBgn0027085	Aats-leu	mRNA	flat	flat	flat	NA	NA
FBgn0027084	Aats-lys	mRNA	flat	upregulation	flat	NA	NA
FBgn0027083	Aats-met	mRNA	flat	flat	flat	NA	NA
FBgn0275436	Aats-phe-m	mRNA	flat	upregulation	flat	early_upregulation	NA
FBgn0027082	Aats-pro	mRNA	flat	flat	flat	NA	NA
FBgn0021750	Aats-ser	mRNA	flat	flat	flat	NA	NA
FBgn0027081	Aats-thr	mRNA	upregulation	upregulation	flat	NA	NA
FBgn0010803	Aats-trp	mRNA	flat	flat	flat	NA	NA
FBgn0027080	Aats-tyr	mRNA	flat	upregulation	flat	mid_upregulation	NA
FBgn0035064	Aats-tyr-m	mRNA	flat	upregulation	flat	NA	NA
FBgn0027079	Aats-val	mRNA	flat	flat	flat	NA	NA
FBgn0023129	aay	mRNA	flat	flat	flat	NA	NA
FBgn0264442	ab	mRNA	flat	flat	flat	NA	NA
FBgn0035244	ABCB7	mRNA	flat	flat	flat	NA	NA
FBgn0000014	abd-A	mRNA	flat	flat	flat	NA	NA
FBgn0000015	Abd-B	mRNA	flat	flat	flat	NA	NA
FBgn0020510	Abi	mRNA	flat	flat	flat	NA	NA
FBgn0000017	Abl	mRNA	upregulation	flat	flat	NA	NA
FBgn0000018	abo	mRNA	flat	upregulation	flat	mid_upregulation	NA
FBgn0036372	Abp1	mRNA	flat	flat	flat	NA	NA
FBgn0015331	abs	mRNA	flat	flat	flat	NA	NA
FBgn0000022	ac	mRNA	upregulation	flat	downregulation	NA	NA
FBgn0022710	Ac13E	mRNA	flat	flat	flat	NA	NA
FBgn0023416	Ac3	mRNA	flat	flat	downregulation	late_downregulation	NA
FBgn0004852	Ac76E	mRNA	flat	flat	flat	NA	NA
FBgn0024150	Ac78C	mRNA	flat	flat	flat	NA	NA
FBgn0011273	Acam	mRNA	flat	flat	flat	NA	NA
FBgn0033246	ACC	mRNA	flat	flat	flat	NA	NA
FBgn0012034	AcCoAS	mRNA	flat	flat	flat	NA	NA
FBgn0000024	Ace	mRNA	flat	flat	flat	NA	NA
FBgn0016122	Acer	mRNA	flat	flat	flat	2TP_early-mid_upregulation	NA
FBgn0027620	Acf1	mRNA	upregulation	upregulation	flat	NA	NA
FBgn0033749	achi	mRNA	flat	flat	flat	NA	NA
FBgn0000028	acj6	mRNA	flat	flat	flat	NA	NA
FBgn0028484	Ack	mRNA	upregulation	upregulation	flat	NA	NA
FBgn0263998	Ack-like	mRNA	flat	flat	flat	NA	NA
FBgn0263198	Acn	mRNA	flat	flat	flat	NA	NA
FBgn0010100	Acon	mRNA	flat	flat	flat	mid_upregulation	NA
FBgn0034629	Acox57D-d	mRNA	flat	flat	flat	NA	NA
FBgn0034628	Acox57D-p	mRNA	flat	flat	flat	NA	NA
FBgn0014454	Acp1	mRNA	flat	flat	flat	NA	NA
FBgn0051779	Acp24A4	mRNA	flat	flat	flat	late_upregulation	NA
FBgn0002855	Acp26Aa	mRNA	flat	flat	flat	NA	NA
FBgn0002856	Acp26Ab	mRNA	flat	flat	flat	NA	NA
FBgn0015583	Acp29AB	mRNA	flat	flat	flat	early_upregulation	NA
FBgn0023415	Acp32CD	mRNA	flat	flat	flat	NA	NA
FBgn0267327	Acp33A	mRNA	flat	upregulation	flat	NA	NA
FBgn0011559	Acp36DE	mRNA	flat	flat	flat	NA	NA
FBgn0034152	Acp53C14a	mRNA	flat	upregulation	flat	NA	NA
FBgn0034153	Acp53C14b	mRNA	flat	flat	flat	NA	NA
FBgn0053530	Acp53C14c	mRNA	flat	flat	flat	NA	NA
FBgn0015584	Acp53Ea	mRNA	flat	upregulation	flat	NA	NA
FBgn0083936	Acp54A1	mRNA	flat	upregulation	flat	NA	NA
FBgn0020509	Acp62F	mRNA	flat	flat	flat	NA	NA
FBgn0015585	Acp63F	mRNA	flat	flat	flat	NA	NA
FBgn0020765	Acp65Aa	mRNA	flat	flat	flat	NA	NA
FBgn0015586	Acp76A	mRNA	flat	flat	flat	NA	NA
FBgn0002863	Acp95EF	mRNA	flat	flat	flat	NA	NA
FBgn0263597	Acp98AB	mRNA	flat	flat	flat	NA	NA
FBgn0000032	Acph-1	mRNA	flat	flat	flat	NA	NA
FBgn0263120	Acsl	mRNA	flat	flat	flat	NA	NA
FBgn0000043	Act42A	mRNA	flat	upregulation	flat	NA	NA
FBgn0000044	Act57B	mRNA	flat	flat	flat	NA	NA
FBgn0000042	Act5C	mRNA	flat	flat	flat	NA	NA
FBgn0000045	Act79B	mRNA	flat	flat	flat	NA	NA
FBgn0000046	Act87E	mRNA	flat	flat	flat	NA	NA
FBgn0000047	Act88F	mRNA	flat	flat	flat	NA	NA
FBgn0024913	Actbeta	mRNA	flat	flat	flat	NA	NA
FBgn0000667	Actn	mRNA	upregulation	flat	flat	NA	NA
FBgn0015008	Actn3	mRNA	flat	flat	flat	NA	NA
FBgn0040510	ACXA	mRNA	flat	flat	flat	NA	NA
FBgn0040509	ACXB	mRNA	flat	flat	flat	NA	NA
FBgn0040508	ACXC	mRNA	flat	flat	flat	NA	NA
FBgn0040507	ACXD	mRNA	flat	flat	flat	NA	NA
FBgn0040506	ACXE	mRNA	flat	flat	flat	NA	NA
FBgn0025115	Acyp	mRNA	flat	flat	flat	NA	NA
FBgn0038363	Acyp2	mRNA	flat	flat	flat	NA	NA
FBgn0037661	Ada	mRNA	flat	flat	flat	NA	NA
FBgn0051865	Ada1-1	mRNA	downregulation	downregulation	downregulation	NA	NA
FBgn0051866	Ada1-2	mRNA	upregulation	flat	flat	NA	NA
FBgn0263738	Ada2a	mRNA	flat	flat	flat	NA	NA
FBgn0037555	Ada2b	mRNA	flat	flat	flat	NA	NA
FBgn0027619	Adam	mRNA	flat	flat	flat	NA	NA
FBgn0038341	AdamTS-A	mRNA	flat	flat	flat	NA	NA
FBgn0026086	Adar	mRNA	flat	flat	flat	NA	NA
FBgn0028658	Adat1	mRNA	flat	flat	flat	NA	NA
FBgn0026573	ADD1	mRNA	flat	flat	flat	NA	NA
FBgn0000052	ade2	mRNA	upregulation	flat	flat	early_upregulation	NA
FBgn0000053	ade3	mRNA	flat	flat	flat	NA	NA
FBgn0020513	ade5	mRNA	upregulation	flat	flat	NA	NA
FBgn0036337	AdenoK	mRNA	flat	flat	flat	mid_upregulation	NA
FBgn0000054	Adf1	mRNA	flat	flat	flat	early_upregulation	NA
FBgn0036752	Adgf-A	mRNA	flat	flat	flat	NA	NA
FBgn0043025	Adgf-A2	mRNA	flat	flat	flat	NA	NA
FBgn0036751	Adgf-B	mRNA	flat	flat	flat	NA	NA
FBgn0038173	Adgf-C	mRNA	flat	flat	flat	NA	NA
FBgn0038172	Adgf-D	mRNA	flat	flat	flat	NA	NA
FBgn0033952	Adgf-E	mRNA	flat	flat	flat	NA	NA
FBgn0000055	Adh	mRNA	flat	upregulation	upregulation	NA	NA
FBgn0000056	Adhr	mRNA	flat	flat	flat	NA	NA
FBgn0052068	Adi1	mRNA	flat	flat	flat	NA	NA
FBgn0038984	AdipoR	mRNA	upregulation	flat	flat	NA	NA
FBgn0022709	Adk1	mRNA	flat	flat	flat	NA	NA
FBgn0022708	Adk2	mRNA	upregulation	flat	flat	NA	NA
FBgn0042094	Adk3	mRNA	flat	flat	flat	NA	NA
FBgn0039747	AdoR	mRNA	flat	flat	flat	NA	NA
FBgn0000057	adp	mRNA	flat	flat	flat	NA	NA
FBgn0038467	AdSL	mRNA	flat	upregulation	flat	NA	NA
FBgn0027493	AdSS	mRNA	flat	flat	flat	NA	NA
FBgn0026602	Ady43A	mRNA	flat	flat	flat	NA	NA
FBgn0005694	Aef1	mRNA	flat	flat	flat	NA	NA
FBgn0026309	aft	mRNA	upregulation	upregulation	flat	NA	NA
FBgn0038223	Afti	mRNA	flat	flat	flat	NA	NA
FBgn0015010	Ag5r	mRNA	flat	flat	flat	NA	NA
FBgn0020508	Ag5r2	mRNA	flat	flat	flat	NA	NA
FBgn0053138	AGBE	mRNA	flat	flat	flat	early_upregulation	NA
FBgn0041171	ago	mRNA	flat	flat	flat	mid_upregulation	NA
FBgn0262739	AGO1	mRNA	flat	flat	downregulation	NA	NA
FBgn0087035	AGO2	mRNA	flat	flat	flat	NA	NA
FBgn0250816	AGO3	mRNA	downregulation	downregulation	downregulation	NA	NA
FBgn0024912	agt	mRNA	flat	flat	upregulation	NA	NA
FBgn0014455	Ahcy13	mRNA	flat	flat	upregulation	2TP_early-late_upregulation	NA
FBgn0015011	Ahcy89E	mRNA	downregulation	flat	flat	NA	NA
FBgn0031392	AIF	mRNA	flat	flat	flat	NA	NA
FBgn0033754	Ak6	mRNA	flat	flat	flat	NA	NA
FBgn0027932	Akap200	mRNA	flat	flat	flat	NA	NA
FBgn0004552	Akh	mRNA	flat	flat	flat	mid_upregulation	NA
FBgn0025595	AkhR	mRNA	flat	flat	flat	NA	NA
FBgn0082598	akirin	mRNA	upregulation	flat	downregulation	late_downregulation	NA
FBgn0010379	Akt1	mRNA	flat	flat	downregulation	NA	GO:0008286:insulin_receptor_signaling_pathway
FBgn0000061	al	mRNA	flat	flat	flat	NA	NA
FBgn0020764	Alas	mRNA	upregulation	upregulation	flat	NA	NA
FBgn0260972	alc	mRNA	flat	flat	flat	NA	NA
FBgn0000064	Ald	mRNA	flat	upregulation	flat	NA	NA
FBgn0012036	Aldh	mRNA	flat	flat	upregulation	NA	NA
FBgn0010548	Aldh-III	mRNA	flat	upregulation	flat	mid_upregulation	NA
FBgn0052076	Alg10	mRNA	flat	flat	flat	NA	NA
FBgn0086378	Alg-2	mRNA	flat	flat	flat	NA	NA
FBgn0261238	Alh	mRNA	flat	flat	flat	NA	NA
FBgn0013746	alien	mRNA	upregulation	flat	flat	early_upregulation	NA
FBgn0086346	ALiX	mRNA	flat	flat	flat	NA	NA
FBgn0040505	Alk	mRNA	flat	flat	flat	NA	NA
FBgn0065035	AlkB	mRNA	flat	flat	downregulation	late_downregulation	NA
FBgn0086361	alph	mRNA	flat	flat	flat	NA	NA
FBgn0031491	alpha4GT1	mRNA	flat	flat	flat	NA	NA
FBgn0039378	alpha4GT2	mRNA	flat	flat	flat	NA	NA
FBgn0010215	alpha-Cat	mRNA	flat	flat	flat	NA	NA
FBgn0029105	alpha-catenin-related	mRNA	flat	flat	flat	NA	NA
FBgn0025725	alphaCOP	mRNA	flat	flat	flat	NA	NA
FBgn0015568	alpha-Est1	mRNA	flat	flat	flat	NA	NA
FBgn0015569	alpha-Est10	mRNA	upregulation	flat	flat	NA	NA
FBgn0015570	alpha-Est2	mRNA	flat	flat	flat	NA	NA
FBgn0015571	alpha-Est3	mRNA	flat	flat	flat	NA	NA
FBgn0015572	alpha-Est4	mRNA	flat	flat	flat	NA	NA
FBgn0261393	alpha-Est5	mRNA	flat	flat	flat	NA	NA
FBgn0015574	alpha-Est6	mRNA	flat	flat	flat	NA	NA
FBgn0015575	alpha-Est7	mRNA	upregulation	flat	flat	NA	NA
FBgn0015576	alpha-Est8	mRNA	flat	flat	flat	NA	NA
FBgn0015577	alpha-Est9	mRNA	flat	flat	flat	NA	NA
FBgn0035657	alphaKap4	mRNA	flat	flat	flat	NA	NA
FBgn0259170	alpha-Man-Ia	mRNA	flat	flat	flat	NA	NA
FBgn0039634	alpha-Man-Ib	mRNA	flat	flat	flat	NA	NA
FBgn0051202	alpha-Man-Ic	mRNA	upregulation	flat	flat	early_upregulation	NA
FBgn0011740	alpha-Man-IIa	mRNA	upregulation	flat	flat	NA	NA
FBgn0026616	alpha-Man-IIb	mRNA	upregulation	flat	flat	NA	NA
FBgn0030007	alpha-PheRS	mRNA	flat	flat	flat	NA	NA
FBgn0250791	alphaSnap	mRNA	flat	flat	flat	NA	NA
FBgn0250789	alpha-Spec	mRNA	upregulation	flat	flat	NA	NA
FBgn0003863	alphaTry	mRNA	flat	flat	flat	NA	NA
FBgn0087040	alphaTub67C	mRNA	flat	flat	flat	NA	NA
FBgn0003884	alphaTub84B	mRNA	flat	flat	flat	NA	NA
FBgn0003885	alphaTub84D	mRNA	flat	upregulation	flat	NA	NA
FBgn0003886	alphaTub85E	mRNA	flat	flat	upregulation	NA	NA
FBgn0031068	Alr	mRNA	flat	upregulation	upregulation	mid_upregulation	NA
FBgn0039332	alrm	mRNA	flat	flat	flat	NA	NA
FBgn0037116	Als2	mRNA	upregulation	flat	flat	NA	NA
FBgn0038535	alt	mRNA	flat	flat	flat	NA	NA
FBgn0004372	aly	mRNA	flat	flat	flat	NA	NA
FBgn0000071	Ama	mRNA	upregulation	upregulation	flat	NA	NA
FBgn0000075	amd	mRNA	flat	upregulation	flat	mid_upregulation	NA
FBgn0086782	amn	mRNA	flat	flat	flat	NA	NA
FBgn0025686	Amnionless	mRNA	flat	flat	flat	early_upregulation	NA
FBgn0023179	amon	mRNA	flat	flat	flat	NA	NA
FBgn0003270	amos	mRNA	flat	flat	flat	NA	NA
FBgn0052626	AMPdeam	mRNA	flat	flat	flat	NA	NA
FBgn0027356	Amph	mRNA	flat	flat	downregulation	late_downregulation	NA
FBgn0023169	AMPKalpha	mRNA	upregulation	upregulation	flat	NA	NA
FBgn0038309	Amt	mRNA	flat	flat	flat	NA	NA
FBgn0030328	Amun	mRNA	upregulation	flat	flat	NA	NA
FBgn0000077	amx	mRNA	flat	flat	flat	NA	NA
FBgn0000078	Amy-d	mRNA	flat	flat	flat	NA	NA
FBgn0000079	Amy-p	mRNA	flat	flat	flat	NA	NA
FBgn0020506	Amyrel	mRNA	flat	flat	flat	NA	NA
FBgn0011746	ana	mRNA	flat	flat	downregulation	NA	NA
FBgn0262167	ana1	mRNA	flat	flat	flat	NA	NA
FBgn0027513	ana2	mRNA	flat	upregulation	flat	mid_upregulation	NA
FBgn0266111	ana3	mRNA	flat	flat	flat	NA	NA
FBgn0012037	Ance	mRNA	flat	upregulation	flat	NA	NA
FBgn0032535	Ance-2	mRNA	flat	flat	flat	NA	NA
FBgn0032536	Ance-3	mRNA	flat	flat	flat	NA	NA
FBgn0033366	Ance-4	mRNA	flat	flat	flat	NA	NA
FBgn0035076	Ance-5	mRNA	flat	flat	flat	NA	NA
FBgn0030898	Andorra	mRNA	flat	flat	flat	NA	NA
FBgn0016762	angel	mRNA	flat	flat	flat	NA	NA
FBgn0011747	Ank	mRNA	flat	flat	flat	NA	NA
FBgn0261788	Ank2	mRNA	flat	flat	flat	NA	NA
FBgn0028343	Ankle2	mRNA	flat	flat	flat	NA	NA
FBgn0000094	Anp	mRNA	flat	flat	flat	NA	NA
FBgn0025111	Ant2	mRNA	upregulation	flat	upregulation	early_upregulation	NA
FBgn0026268	antdh	mRNA	flat	flat	flat	NA	NA
FBgn0260642	Antp	mRNA	upregulation	flat	flat	NA	NA
FBgn0050488	antr	mRNA	flat	flat	flat	NA	NA
FBgn0000084	AnxB10	mRNA	flat	upregulation	flat	mid_upregulation	NA
FBgn0030749	AnxB11	mRNA	flat	flat	flat	NA	NA
FBgn0000083	AnxB9	mRNA	flat	flat	flat	NA	NA
FBgn0000097	aop	mRNA	upregulation	flat	flat	NA	GO:0000165:MAPK_cascade
FBgn0004569	aos	mRNA	upregulation	flat	downregulation	mid_upregulation	NA
FBgn0029512	Aos1	mRNA	flat	flat	flat	NA	NA
FBgn0267408	AOX1	mRNA	flat	flat	flat	NA	NA
FBgn0038348	AOX2	mRNA	flat	flat	flat	NA	NA
FBgn0038349	AOX3	mRNA	flat	flat	upregulation	NA	NA
FBgn0038350	AOX4	mRNA	flat	flat	flat	NA	NA
FBgn0267978	ap	mRNA	flat	flat	flat	NA	NA
FBgn0010380	AP-1-2beta	mRNA	flat	upregulation	flat	mid_upregulation	NA
FBgn0030089	AP-1gamma	mRNA	flat	flat	flat	NA	NA
FBgn0024833	AP-1mu	mRNA	flat	flat	flat	NA	NA
FBgn0039132	AP-1sigma	mRNA	flat	flat	flat	NA	NA
FBgn0264855	AP-2alpha	mRNA	flat	upregulation	flat	mid_upregulation	NA
FBgn0263351	AP-2mu	mRNA	upregulation	flat	flat	NA	NA
FBgn0043012	AP-2sigma	mRNA	flat	flat	flat	NA	NA
FBgn0015589	Apc	mRNA	upregulation	flat	flat	NA	NA
FBgn0034231	APC10	mRNA	flat	flat	flat	NA	NA
FBgn0026598	Apc2	mRNA	flat	upregulation	flat	mid_upregulation	GO:0016055:Wnt_signaling_pathway
FBgn0052707	APC4	mRNA	upregulation	flat	flat	NA	NA
FBgn0029879	APC7	mRNA	flat	flat	flat	NA	NA
FBgn0026150	ApepP	mRNA	flat	upregulation	flat	NA	NA
FBgn0051713	Apf	mRNA	flat	flat	flat	NA	NA
FBgn0031458	aph-1	mRNA	upregulation	flat	flat	NA	GO:0007219:Notch_signaling_pathway
FBgn0016123	Aph-4	mRNA	flat	flat	flat	NA	NA
FBgn0261854	aPKC	mRNA	flat	flat	downregulation	NA	NA
FBgn0040281	Aplip1	mRNA	flat	flat	flat	NA	NA
FBgn0032136	Apoltp	mRNA	flat	flat	flat	NA	NA
FBgn0260941	app	mRNA	flat	flat	flat	NA	NA
FBgn0261112	APP-BP1	mRNA	flat	upregulation	flat	mid_upregulation	NA
FBgn0000108	Appl	mRNA	flat	flat	flat	NA	NA
FBgn0000109	Aprt	mRNA	flat	flat	flat	mid_upregulation	NA
FBgn0036111	Aps	mRNA	upregulation	flat	downregulation	NA	NA
FBgn0015903	apt	mRNA	flat	flat	flat	NA	NA
FBgn0033807	AQP	mRNA	flat	flat	flat	NA	NA
FBgn0039598	aqrs	mRNA	flat	flat	flat	NA	NA
FBgn0015904	ara	mRNA	flat	flat	flat	NA	NA
FBgn0028646	aralar1	mRNA	flat	upregulation	flat	NA	NA
FBgn0033926	Arc1	mRNA	flat	flat	upregulation	NA	NA
FBgn0033928	Arc2	mRNA	upregulation	flat	flat	NA	NA
FBgn0038742	Arc42	mRNA	flat	flat	flat	NA	NA
FBgn0000114	aret	mRNA	flat	flat	flat	NA	NA
FBgn0013749	Arf102F	mRNA	flat	flat	flat	NA	NA
FBgn0013750	Arf51F	mRNA	flat	flat	flat	NA	NA
FBgn0010348	Arf79F	mRNA	upregulation	flat	downregulation	NA	NA
FBgn0020655	ArfGAP1	mRNA	upregulation	flat	flat	NA	NA
FBgn0037182	ArfGAP3	mRNA	flat	flat	flat	NA	NA
FBgn0037884	Arfip	mRNA	flat	flat	flat	NA	NA
FBgn0030088	Arfrp1	mRNA	flat	flat	flat	NA	NA
FBgn0023535	arg	mRNA	flat	flat	flat	NA	NA
FBgn0000116	Argk	mRNA	flat	upregulation	flat	NA	NA
FBgn0017418	ari-1	mRNA	upregulation	flat	flat	NA	NA
FBgn0025186	ari-2	mRNA	upregulation	flat	flat	NA	NA
FBgn0000115	Arl1	mRNA	upregulation	flat	flat	NA	NA
FBgn0004908	Arl2	mRNA	flat	flat	flat	NA	NA
FBgn0039889	Arl4	mRNA	flat	flat	flat	NA	NA
FBgn0034446	Arl6	mRNA	flat	flat	flat	early_upregulation	NA
FBgn0000117	arm	mRNA	upregulation	upregulation	flat	early_upregulation	GO:0016055:Wnt_signaling_pathway
FBgn0041164	armi	mRNA	upregulation	flat	flat	NA	NA
FBgn0011745	Arp1	mRNA	flat	flat	flat	late_upregulation	NA
FBgn0031050	Arp10	mRNA	flat	flat	flat	NA	NA
FBgn0011742	Arp2	mRNA	flat	flat	flat	NA	NA
FBgn0262716	Arp3	mRNA	flat	flat	flat	mid_upregulation	NA
FBgn0038576	Arp5	mRNA	flat	flat	flat	NA	NA
FBgn0011743	Arp53D	mRNA	flat	flat	flat	NA	NA
FBgn0011741	Arp6	mRNA	flat	flat	flat	NA	NA
FBgn0030877	Arp8	mRNA	flat	flat	flat	NA	NA
FBgn0001961	Arpc1	mRNA	upregulation	upregulation	flat	mid_upregulation	NA
FBgn0032859	Arpc2	mRNA	flat	flat	flat	NA	NA
FBgn0038369	Arpc3A	mRNA	flat	flat	flat	NA	NA
FBgn0065032	Arpc3B	mRNA	downregulation	flat	upregulation	NA	NA
FBgn0031781	Arpc4	mRNA	flat	flat	flat	NA	NA
FBgn0031437	Arpc5	mRNA	flat	flat	flat	NA	NA
FBgn0000119	arr	mRNA	flat	flat	flat	NA	GO:0016055:Wnt_signaling_pathway
FBgn0000120	Arr1	mRNA	flat	flat	flat	NA	NA
FBgn0000121	Arr2	mRNA	flat	flat	flat	NA	NA
FBgn0033062	Ars2	mRNA	flat	upregulation	flat	mid_upregulation	NA
FBgn0037834	Art1	mRNA	flat	upregulation	flat	mid_upregulation	NA
FBgn0031592	Art2	mRNA	flat	flat	flat	NA	NA
FBgn0038306	Art3	mRNA	flat	flat	flat	2TP_early-mid_upregulation	NA
FBgn0037770	Art4	mRNA	flat	upregulation	flat	NA	NA
FBgn0038189	Art6	mRNA	flat	flat	flat	NA	NA
FBgn0034817	Art7	mRNA	flat	flat	flat	NA	NA
FBgn0032329	Art8	mRNA	flat	flat	flat	NA	NA
FBgn0038188	Art9	mRNA	flat	flat	flat	NA	NA
FBgn0029095	aru	mRNA	flat	flat	flat	NA	NA
FBgn0036826	arx	mRNA	flat	flat	flat	NA	NA
FBgn0058064	ARY	mRNA	flat	flat	flat	NA	NA
FBgn0050372	Asap	mRNA	upregulation	flat	flat	2TP_early-mid_upregulation	NA
FBgn0039908	Asator	mRNA	flat	flat	flat	NA	NA
FBgn0035407	Asciz	mRNA	upregulation	upregulation	flat	mid_upregulation	NA
FBgn0000137	ase	mRNA	flat	flat	flat	NA	NA
FBgn0029094	asf1	mRNA	upregulation	flat	flat	NA	NA
FBgn0005386	ash1	mRNA	upregulation	flat	flat	mid_upregulation	NA
FBgn0000139	ash2	mRNA	flat	flat	flat	NA	NA
FBgn0261004	asl	mRNA	flat	flat	flat	NA	NA
FBgn0270926	AsnS	mRNA	upregulation	upregulation	upregulation	NA	NA
FBgn0000140	asp	mRNA	flat	flat	flat	NA	NA
FBgn0034075	Asph	mRNA	flat	flat	flat	NA	NA
FBgn0034606	ASPP	mRNA	flat	flat	flat	NA	NA
FBgn0034793	asrij	mRNA	flat	flat	flat	NA	NA
FBgn0015905	ast	mRNA	flat	flat	flat	NA	NA
FBgn0015591	AstA	mRNA	upregulation	upregulation	upregulation	early_upregulation	NA
FBgn0266429	AstA-R1	mRNA	flat	flat	flat	NA	NA
FBgn0039595	AstA-R2	mRNA	flat	flat	flat	NA	NA
FBgn0032336	AstC	mRNA	flat	flat	upregulation	NA	NA
FBgn0032337	AstCC	mRNA	flat	flat	flat	NA	NA
FBgn0036790	AstC-R1	mRNA	flat	flat	flat	NA	NA
FBgn0036789	AstC-R2	mRNA	flat	flat	flat	NA	NA
FBgn0020407	asun	mRNA	upregulation	upregulation	flat	mid_upregulation	NA
FBgn0261823	Asx	mRNA	flat	flat	flat	NA	NA
FBgn0031876	Atac1	mRNA	flat	flat	flat	mid_upregulation	NA
FBgn0032691	Atac2	mRNA	flat	upregulation	flat	NA	NA
FBgn0052343	Atac3	mRNA	flat	flat	flat	NA	NA
FBgn0039946	ATbp	mRNA	flat	flat	flat	NA	NA
FBgn0025720	Ate1	mRNA	flat	flat	flat	NA	NA
FBgn0020762	Atet	mRNA	upregulation	upregulation	flat	NA	NA
FBgn0265193	Atf-2	mRNA	flat	upregulation	flat	NA	NA
FBgn0028550	Atf3	mRNA	flat	flat	flat	NA	NA
FBgn0033010	Atf6	mRNA	flat	downregulation	downregulation	NA	NA
FBgn0260945	Atg1	mRNA	flat	flat	flat	NA	NA
FBgn0040780	Atg10	mRNA	flat	flat	flat	NA	NA
FBgn0030960	Atg101	mRNA	upregulation	upregulation	flat	NA	NA
FBgn0036255	Atg12	mRNA	upregulation	flat	flat	early_upregulation	NA
FBgn0261108	Atg13	mRNA	flat	flat	flat	NA	NA
FBgn0039636	Atg14	mRNA	flat	upregulation	flat	mid_upregulation	NA
FBgn0039705	Atg16	mRNA	upregulation	flat	flat	NA	NA
FBgn0037363	Atg17	mRNA	flat	flat	flat	NA	NA
FBgn0035850	Atg18a	mRNA	flat	upregulation	flat	mid_upregulation	NA
FBgn0032935	Atg18b	mRNA	flat	flat	flat	NA	NA
FBgn0044452	Atg2	mRNA	flat	flat	flat	NA	NA
FBgn0036813	Atg3	mRNA	upregulation	flat	flat	early_upregulation	NA
FBgn0031298	Atg4a	mRNA	flat	flat	flat	NA	NA
FBgn0038325	Atg4b	mRNA	upregulation	flat	flat	mid_upregulation	NA
FBgn0029943	Atg5	mRNA	flat	upregulation	flat	NA	NA
FBgn0264325	Atg6	mRNA	flat	flat	flat	NA	NA
FBgn0034366	Atg7	mRNA	flat	flat	flat	NA	NA
FBgn0052672	Atg8a	mRNA	upregulation	flat	flat	early_upregulation	NA
FBgn0038539	Atg8b	mRNA	flat	flat	flat	NA	NA
FBgn0034110	Atg9	mRNA	flat	flat	flat	NA	NA
FBgn0032422	atilla	mRNA	upregulation	flat	flat	NA	NA
FBgn0036995	atk	mRNA	flat	flat	flat	NA	NA
FBgn0039213	atl	mRNA	upregulation	flat	flat	NA	NA
FBgn0010750	atms	mRNA	flat	upregulation	flat	NA	NA
FBgn0010433	ato	mRNA	flat	upregulation	flat	mid_upregulation	NA
FBgn0052446	Atox1	mRNA	flat	flat	flat	NA	NA
FBgn0030343	ATP7	mRNA	flat	flat	flat	NA	NA
FBgn0037989	ATP8B	mRNA	flat	flat	flat	NA	NA
FBgn0002921	Atpalpha	mRNA	flat	flat	flat	NA	NA
FBgn0020236	ATPCL	mRNA	flat	flat	flat	NA	NA
FBgn0019644	ATPsynB	mRNA	flat	flat	flat	mid_upregulation	NA
FBgn0010217	ATPsynbeta	mRNA	upregulation	flat	flat	NA	NA
FBgn0036568	ATPsynbetaL	mRNA	flat	flat	flat	early_upregulation	NA
FBgn0039830	ATPsynC	mRNA	flat	upregulation	flat	NA	NA
FBgn0016119	ATPsynCF6	mRNA	flat	upregulation	flat	NA	NA
FBgn0035585	ATPsynCF6L	mRNA	flat	flat	flat	NA	NA
FBgn0016120	ATPsynD	mRNA	flat	upregulation	upregulation	NA	NA
FBgn0028342	ATPsyndelta	mRNA	flat	flat	flat	NA	NA
FBgn0038224	ATPsynE	mRNA	flat	upregulation	flat	NA	NA
FBgn0051477	ATPsynepsilonL	mRNA	flat	flat	flat	NA	NA
FBgn0035032	ATPsynF	mRNA	flat	flat	flat	NA	NA
FBgn0010612	ATPsynG	mRNA	flat	flat	flat	mid_upregulation	NA
FBgn0020235	ATPsyngamma	mRNA	flat	upregulation	flat	NA	NA
FBgn0031941	ATPsynGL	mRNA	flat	flat	flat	NA	NA
FBgn0016691	ATPsynO	mRNA	flat	flat	flat	NA	NA
FBgn0012042	AttA	mRNA	flat	flat	flat	NA	NA
FBgn0041581	AttB	mRNA	upregulation	upregulation	flat	NA	NA
FBgn0041579	AttC	mRNA	flat	flat	flat	NA	NA
FBgn0038530	AttD	mRNA	flat	flat	flat	NA	NA
FBgn0067783	att-ORFA	mRNA	upregulation	upregulation	upregulation	mid_upregulation	NA
FBgn0067782	att-ORFB	mRNA	flat	flat	flat	mid_upregulation	NA
FBgn0019637	Atu	mRNA	flat	upregulation	flat	NA	NA
FBgn0029907	Atx-1	mRNA	flat	flat	flat	NA	NA
FBgn0041188	Atx2	mRNA	flat	flat	flat	NA	NA
FBgn0031420	Atxn7	mRNA	upregulation	flat	flat	2TP_early-mid_upregulation	NA
FBgn0000146	aub	mRNA	upregulation	flat	flat	early_upregulation	NA
FBgn0000147	aurA	mRNA	upregulation	flat	flat	NA	NA
FBgn0024227	aurB	mRNA	flat	upregulation	flat	NA	NA
FBgn0032104	aust	mRNA	flat	flat	flat	NA	NA
FBgn0037218	aux	mRNA	flat	flat	flat	NA	GO:0007219:Notch_signaling_pathway
FBgn0050476	ave	mRNA	flat	flat	flat	NA	NA
FBgn0030410	Aven	mRNA	upregulation	upregulation	flat	NA	NA
FBgn0000150	awd	mRNA	flat	flat	flat	NA	NA
FBgn0013751	Awh	mRNA	flat	flat	flat	NA	NA
FBgn0026597	Axn	mRNA	flat	upregulation	flat	NA	GO:0016055:Wnt_signaling_pathway
FBgn0262870	axo	mRNA	flat	flat	flat	NA	NA
FBgn0000152	Axs	mRNA	flat	flat	upregulation	NA	NA
FBgn0261647	Axud1	mRNA	flat	flat	flat	early_upregulation	NA
FBgn0025185	az2	mRNA	upregulation	flat	flat	2TP_early-mid_upregulation	NA
FBgn0033238	azot	mRNA	flat	flat	flat	NA	NA
FBgn0000153	b	mRNA	flat	flat	flat	mid_upregulation	NA
FBgn0023407	B4	mRNA	flat	flat	downregulation	NA	NA
FBgn0004587	B52	mRNA	flat	flat	flat	NA	NA
FBgn0024897	b6	mRNA	flat	flat	flat	NA	NA
FBgn0038342	B9d1	mRNA	flat	flat	flat	NA	NA
FBgn0261683	B9d2	mRNA	flat	flat	flat	NA	NA
FBgn0004870	bab1	mRNA	flat	flat	flat	NA	NA
FBgn0025525	bab2	mRNA	flat	flat	flat	NA	NA
FBgn0011300	babo	mRNA	flat	flat	flat	NA	NA
FBgn0034724	babos	mRNA	flat	flat	flat	NA	NA
FBgn0031453	Bacc	mRNA	upregulation	flat	downregulation	NA	NA
FBgn0032049	Bace	mRNA	flat	flat	flat	NA	NA
FBgn0031977	baf	mRNA	flat	flat	flat	NA	NA
FBgn0045866	bai	mRNA	flat	flat	flat	NA	NA
FBgn0260960	Baldspot	mRNA	flat	flat	flat	NA	NA
FBgn0027889	ball	mRNA	flat	flat	flat	early_upregulation	NA
FBgn0000158	bam	mRNA	flat	flat	flat	NA	NA
FBgn0004862	bap	mRNA	flat	flat	flat	NA	NA
FBgn0042085	Bap170	mRNA	flat	flat	flat	mid_upregulation	NA
FBgn0025716	Bap55	mRNA	flat	upregulation	flat	mid_upregulation	NA
FBgn0025463	Bap60	mRNA	flat	flat	flat	NA	NA
FBgn0037081	barc	mRNA	flat	flat	flat	NA	NA
FBgn0014127	barr	mRNA	upregulation	upregulation	flat	2TP_early-mid_upregulation	NA
FBgn0000163	baz	mRNA	upregulation	flat	flat	NA	NA
FBgn0033844	bbc	mRNA	flat	flat	flat	NA	NA
FBgn0087007	bbg	mRNA	flat	flat	flat	NA	NA
FBgn0035741	BBS1	mRNA	flat	flat	flat	NA	NA
FBgn0033578	BBS4	mRNA	flat	flat	flat	NA	NA
FBgn0031255	BBS8	mRNA	upregulation	flat	flat	early_upregulation	NA
FBgn0024251	bbx	mRNA	flat	flat	flat	NA	NA
FBgn0040239	bc10	mRNA	upregulation	upregulation	flat	NA	NA
FBgn0039558	BCAS2	mRNA	flat	flat	flat	mid_upregulation	NA
FBgn0000166	bcd	mRNA	flat	flat	flat	NA	NA
FBgn0043362	bchs	mRNA	flat	flat	flat	NA	NA
FBgn0026149	BCL7-like	mRNA	flat	flat	flat	NA	NA
FBgn0013432	bcn92	mRNA	upregulation	flat	flat	NA	NA
FBgn0038857	Bdbt	mRNA	flat	flat	flat	NA	NA
FBgn0034049	bdg	mRNA	upregulation	upregulation	flat	NA	NA
FBgn0028482	bdl	mRNA	flat	flat	flat	NA	NA
FBgn0052594	be	mRNA	upregulation	flat	flat	NA	NA
FBgn0015602	BEAF-32	mRNA	upregulation	flat	flat	NA	NA
FBgn0037660	beag	mRNA	flat	upregulation	flat	NA	NA
FBgn0013433	beat-Ia	mRNA	flat	flat	flat	NA	NA
FBgn0028645	beat-Ib	mRNA	flat	flat	flat	NA	NA
FBgn0028644	beat-Ic	mRNA	flat	flat	flat	NA	NA
FBgn0038498	beat-IIa	mRNA	flat	flat	flat	NA	NA
FBgn0038494	beat-IIb	mRNA	flat	flat	flat	NA	NA
FBgn0265607	beat-IIIa	mRNA	flat	flat	flat	NA	NA
FBgn0053179	beat-IIIb	mRNA	flat	flat	flat	NA	NA
FBgn0032629	beat-IIIc	mRNA	flat	flat	downregulation	NA	NA
FBgn0039089	beat-IV	mRNA	flat	flat	flat	NA	NA
FBgn0038087	beat-Va	mRNA	flat	flat	flat	NA	NA
FBgn0038092	beat-Vb	mRNA	flat	flat	flat	NA	NA
FBgn0038084	beat-Vc	mRNA	flat	flat	flat	NA	NA
FBgn0039584	beat-VI	mRNA	flat	flat	flat	NA	NA
FBgn0250908	beat-VII	mRNA	flat	flat	flat	NA	NA
FBgn0036691	beg	mRNA	flat	flat	flat	NA	NA
FBgn0263231	bel	mRNA	flat	upregulation	flat	NA	NA
FBgn0025109	Bem46	mRNA	flat	flat	flat	NA	NA
FBgn0000173	ben	mRNA	upregulation	flat	downregulation	NA	NA
FBgn0040238	Best1	mRNA	upregulation	flat	flat	NA	NA
FBgn0035696	Best2	mRNA	flat	flat	flat	NA	NA
FBgn0036492	Best3	mRNA	flat	flat	flat	NA	NA
FBgn0036491	Best4	mRNA	flat	flat	flat	NA	NA
FBgn0260857	Bet1	mRNA	flat	flat	flat	NA	NA
FBgn0260859	Bet3	mRNA	flat	flat	flat	NA	NA
FBgn0260860	Bet5	mRNA	upregulation	flat	flat	NA	NA
FBgn0033315	beta3GalTII	mRNA	flat	flat	flat	NA	NA
FBgn0027538	beta4GalNAcTA	mRNA	flat	flat	flat	mid_upregulation	NA
FBgn0039625	beta4GalNAcTB	mRNA	flat	flat	flat	NA	NA
FBgn0039258	beta4GalT7	mRNA	flat	flat	flat	NA	NA
FBgn0008635	betaCOP	mRNA	flat	upregulation	flat	NA	NA
FBgn0025724	beta'COP	mRNA	flat	flat	flat	NA	NA
FBgn0015000	betaggt-I	mRNA	flat	flat	flat	NA	NA
FBgn0028970	betaggt-II	mRNA	flat	flat	flat	early_upregulation	NA
FBgn0270927	betaGlu	mRNA	flat	flat	flat	NA	NA
FBgn0037215	beta-Man	mRNA	flat	upregulation	flat	NA	NA
FBgn0030538	betaNACtes1	mRNA	flat	flat	flat	NA	NA
FBgn0030563	betaNACtes2	mRNA	flat	flat	flat	NA	NA
FBgn0052601	betaNACtes3	mRNA	flat	flat	flat	NA	NA
FBgn0030566	betaNACtes4	mRNA	flat	flat	flat	NA	NA
FBgn0052598	betaNACtes6	mRNA	flat	flat	flat	NA	NA
FBgn0039175	beta-PheRS	mRNA	flat	upregulation	flat	NA	NA
FBgn0250788	beta-Spec	mRNA	flat	flat	flat	NA	NA
FBgn0010357	betaTry	mRNA	flat	flat	flat	NA	NA
FBgn0003887	betaTub56D	mRNA	flat	flat	flat	early_upregulation	NA
FBgn0003888	betaTub60D	mRNA	flat	flat	flat	NA	NA
FBgn0003889	betaTub85D	mRNA	flat	flat	downregulation	NA	NA
FBgn0003890	betaTub97EF	mRNA	flat	upregulation	upregulation	mid_upregulation	NA
FBgn0083938	BG642163	mRNA	flat	flat	flat	NA	NA
FBgn0250831	BG642167	mRNA	flat	flat	flat	NA	NA
FBgn0047334	BG642312	mRNA	flat	flat	flat	NA	NA
FBgn0013753	Bgb	mRNA	flat	flat	flat	NA	NA
FBgn0004581	bgcn	mRNA	flat	flat	flat	mid_upregulation	NA
FBgn0027348	bgm	mRNA	flat	flat	flat	NA	NA
FBgn0011758	B-H1	mRNA	flat	flat	flat	NA	NA
FBgn0004854	B-H2	mRNA	flat	flat	flat	NA	NA
FBgn0261111	BHD	mRNA	upregulation	flat	flat	NA	NA
FBgn0000179	bi	mRNA	upregulation	flat	downregulation	NA	NA
FBgn0035871	BI-1	mRNA	upregulation	flat	flat	NA	NA
FBgn0000180	bib	mRNA	upregulation	flat	flat	early_upregulation	GO:0007219:Notch_signaling_pathway
FBgn0000181	bic	mRNA	upregulation	flat	flat	NA	NA
FBgn0000182	BicC	mRNA	flat	flat	flat	NA	NA
FBgn0000183	BicD	mRNA	upregulation	upregulation	flat	early_upregulation	NA
FBgn0014133	bif	mRNA	flat	flat	flat	NA	NA
FBgn0038252	BigH1	mRNA	flat	flat	flat	NA	NA
FBgn0039509	bigmax	mRNA	flat	flat	flat	NA	NA
FBgn0039282	Bili	mRNA	flat	flat	flat	NA	NA
FBgn0045759	bin	mRNA	flat	flat	flat	NA	NA
FBgn0024491	Bin1	mRNA	flat	flat	flat	NA	NA
FBgn0263144	bin3	mRNA	flat	flat	flat	NA	NA
FBgn0026263	bip1	mRNA	upregulation	flat	flat	NA	NA
FBgn0026262	bip2	mRNA	flat	flat	flat	NA	NA
FBgn0010520	Bka	mRNA	flat	upregulation	flat	NA	NA
FBgn0267791	bl	mRNA	flat	flat	flat	NA	NA
FBgn0035608	blanks	mRNA	flat	upregulation	flat	NA	NA
FBgn0035625	Blimp-1	mRNA	flat	downregulation	downregulation	NA	NA
FBgn0002906	Blm	mRNA	flat	flat	flat	NA	NA
FBgn0050077	Blos1	mRNA	upregulation	flat	flat	NA	NA
FBgn0036118	Blos2	mRNA	upregulation	flat	flat	early_upregulation	NA
FBgn0085284	Blos3	mRNA	flat	flat	flat	NA	NA
FBgn0036105	Blos4	mRNA	flat	flat	flat	NA	NA
FBgn0027660	blot	mRNA	flat	flat	flat	NA	NA
FBgn0004133	blow	mRNA	flat	flat	flat	NA	NA
FBgn0038387	blp	mRNA	flat	flat	flat	NA	NA
FBgn0041161	blue	mRNA	upregulation	flat	flat	early_upregulation	NA
FBgn0011211	blw	mRNA	flat	upregulation	flat	NA	NA
FBgn0026562	BM-40-SPARC	mRNA	upregulation	upregulation	upregulation	early_upregulation	NA
FBgn0036199	Bmcp	mRNA	upregulation	flat	flat	early_upregulation	NA
FBgn0036449	bmm	mRNA	flat	flat	flat	NA	NA
FBgn0001090	bnb	mRNA	flat	flat	flat	NA	NA
FBgn0004389	bnk	mRNA	flat	flat	flat	NA	NA
FBgn0014135	bnl	mRNA	flat	flat	flat	NA	NA
FBgn0040487	BobA	mRNA	flat	flat	flat	NA	GO:0007219:Notch_signaling_pathway
FBgn0004132	boca	mRNA	flat	flat	flat	NA	GO:0016055:Wnt_signaling_pathway
FBgn0037719	bocks	mRNA	upregulation	upregulation	flat	early_upregulation	NA
FBgn0040388	boi	mRNA	flat	flat	flat	NA	GO:0007219:Notch_signaling_pathway
FBgn0011206	bol	mRNA	flat	flat	flat	NA	NA
FBgn0050362	boly	mRNA	flat	flat	flat	NA	NA
FBgn0023097	bon	mRNA	upregulation	flat	flat	NA	NA
FBgn0260942	bond	mRNA	flat	flat	flat	NA	NA
FBgn0026261	bonsai	mRNA	flat	upregulation	flat	mid_upregulation	NA
FBgn0040237	bor	mRNA	flat	flat	flat	NA	NA
FBgn0259791	bora	mRNA	flat	upregulation	flat	NA	NA
FBgn0032105	borr	mRNA	flat	flat	flat	NA	NA
FBgn0000206	boss	mRNA	flat	flat	flat	NA	NA
FBgn0027535	botv	mRNA	flat	flat	flat	NA	GO:0016055:Wnt_signaling_pathway
FBgn0261284	bou	mRNA	flat	flat	flat	NA	NA
FBgn0004893	bowl	mRNA	flat	flat	flat	NA	NA
FBgn0037205	BoYb	mRNA	flat	flat	flat	NA	NA
FBgn0000210	br	mRNA	flat	flat	flat	NA	NA
FBgn0033155	Br140	mRNA	upregulation	flat	flat	NA	NA
FBgn0010300	brat	mRNA	upregulation	flat	downregulation	early_upregulation	NA
FBgn0050169	Brca2	mRNA	flat	upregulation	flat	NA	NA
FBgn0000216	Brd	mRNA	flat	flat	flat	NA	GO:0007219:Notch_signaling_pathway
FBgn0039654	Brd8	mRNA	flat	upregulation	flat	NA	NA
FBgn0086694	Bre1	mRNA	flat	flat	flat	NA	NA
FBgn0038499	Brf	mRNA	flat	flat	flat	NA	NA
FBgn0024250	brk	mRNA	flat	flat	downregulation	NA	NA
FBgn0000212	brm	mRNA	flat	flat	flat	NA	GO:0035329:hippo_signaling
FBgn0030434	Brms1	mRNA	upregulation	upregulation	flat	NA	NA
FBgn0000221	brn	mRNA	flat	flat	flat	mid_upregulation	NA
FBgn0013755	Bro	mRNA	flat	flat	flat	NA	NA
FBgn0259246	brp	mRNA	flat	flat	flat	NA	NA
FBgn0261787	bru	mRNA	upregulation	flat	flat	NA	NA
FBgn0262475	bru-2	mRNA	flat	flat	flat	NA	NA
FBgn0264001	bru-3	mRNA	flat	flat	flat	NA	NA
FBgn0266717	Bruce	mRNA	flat	flat	flat	NA	NA
FBgn0036874	brv1	mRNA	flat	flat	flat	NA	NA
FBgn0036712	brv2	mRNA	flat	flat	flat	NA	NA
FBgn0040333	brv3	mRNA	flat	flat	flat	early_upregulation	NA
FBgn0011785	BRWD3	mRNA	upregulation	flat	flat	NA	NA
FBgn0004101	bs	mRNA	flat	flat	flat	NA	NA
FBgn0032679	bsf	mRNA	flat	upregulation	flat	NA	NA
FBgn0261822	Bsg	mRNA	upregulation	flat	downregulation	early_upregulation	NA
FBgn0000227	Bsg25A	mRNA	flat	flat	flat	NA	NA
FBgn0000228	Bsg25D	mRNA	flat	flat	flat	NA	NA
FBgn0000529	bsh	mRNA	flat	flat	flat	NA	NA
FBgn0000229	bsk	mRNA	flat	flat	flat	early_upregulation;late_downregulation	GO:0000165:MAPK_cascade;GO:0016055:Wnt_signaling_pathway
FBgn0005666	bt	mRNA	flat	flat	flat	NA	NA
FBgn0030228	BTBD9	mRNA	upregulation	flat	flat	early_upregulation	NA
FBgn0263108	BtbVII	mRNA	upregulation	flat	flat	mid_upregulation	NA
FBgn0000233	btd	mRNA	flat	flat	flat	NA	NA
FBgn0029848	Btd	mRNA	flat	flat	flat	NA	NA
FBgn0025679	Bteb2	mRNA	flat	flat	flat	NA	NA
FBgn0030501	BthD	mRNA	upregulation	flat	flat	NA	NA
FBgn0003502	Btk29A	mRNA	flat	flat	flat	NA	NA
FBgn0005592	btl	mRNA	upregulation	flat	flat	early_upregulation	NA
FBgn0014949	btn	mRNA	flat	flat	flat	NA	NA
FBgn0266756	btsz	mRNA	flat	flat	flat	NA	NA
FBgn0023096	btv	mRNA	flat	flat	flat	NA	NA
FBgn0045862	btz	mRNA	upregulation	upregulation	flat	NA	NA
FBgn0031696	Bub1	mRNA	flat	flat	flat	NA	NA
FBgn0025457	Bub3	mRNA	upregulation	upregulation	flat	NA	NA
FBgn0263855	BubR1	mRNA	flat	upregulation	flat	NA	NA
FBgn0040491	Buffy	mRNA	flat	flat	flat	NA	NA
FBgn0032248	Bug22	mRNA	upregulation	flat	flat	late_downregulation	NA
FBgn0259176	bun	mRNA	upregulation	flat	flat	NA	NA
FBgn0000239	bur	mRNA	flat	flat	flat	mid_upregulation	NA
FBgn0038901	Burs	mRNA	flat	flat	flat	NA	NA
FBgn0031150	bves	mRNA	flat	flat	downregulation	NA	NA
FBgn0000241	bw	mRNA	flat	flat	flat	NA	NA
FBgn0045064	bwa	mRNA	flat	flat	flat	2TP_early-mid_upregulation	NA
FBgn0265598	Bx	mRNA	flat	flat	flat	NA	NA
FBgn0004856	Bx42	mRNA	flat	upregulation	flat	NA	NA
FBgn0000244	by	mRNA	upregulation	flat	flat	NA	NA
FBgn0011723	byn	mRNA	flat	flat	flat	NA	NA
FBgn0010292	bys	mRNA	flat	upregulation	flat	NA	NA
FBgn0011566	Bzd	mRNA	flat	flat	flat	NA	NA
FBgn0040236	c11.1	mRNA	flat	flat	flat	NA	NA
FBgn0040235	c12.1	mRNA	flat	flat	flat	NA	NA
FBgn0040234	c12.2	mRNA	flat	flat	flat	NA	NA
FBgn0004863	C15	mRNA	flat	upregulation	flat	NA	NA
FBgn0032078	C1GalTA	mRNA	flat	flat	flat	NA	NA
FBgn0028525	c(2)M	mRNA	flat	flat	flat	NA	NA
FBgn0000246	c(3)G	mRNA	upregulation	flat	flat	NA	NA
FBgn0259228	C3G	mRNA	flat	flat	flat	NA	NA
FBgn0021742	C901	mRNA	flat	flat	flat	NA	NA
FBgn0000247	ca	mRNA	upregulation	flat	flat	NA	NA
FBgn0001991	Ca-alpha1D	mRNA	flat	flat	flat	NA	NA
FBgn0264386	Ca-alpha1T	mRNA	flat	flat	flat	NA	NA
FBgn0259822	Ca-beta	mRNA	flat	flat	flat	NA	NA
FBgn0025678	CaBP1	mRNA	flat	flat	flat	NA	NA
FBgn0263111	cac	mRNA	flat	flat	flat	NA	NA
FBgn0000250	cact	mRNA	flat	upregulation	flat	NA	GO:0008063:Toll_signaling_pathway
FBgn0031114	cactin	mRNA	flat	upregulation	flat	NA	NA
FBgn0000251	cad	mRNA	flat	flat	flat	NA	NA
FBgn0036715	Cad74A	mRNA	upregulation	flat	flat	NA	NA
FBgn0261053	Cad86C	mRNA	flat	flat	flat	NA	NA
FBgn0037963	Cad87A	mRNA	upregulation	flat	flat	early_upregulation	NA
FBgn0038247	Cad88C	mRNA	flat	flat	flat	NA	NA
FBgn0038439	Cad89D	mRNA	flat	flat	flat	NA	NA
FBgn0022800	Cad96Ca	mRNA	flat	flat	flat	NA	NA
FBgn0039294	Cad96Cb	mRNA	flat	flat	flat	NA	NA
FBgn0039709	Cad99C	mRNA	flat	flat	flat	NA	NA
FBgn0015609	CadN	mRNA	flat	flat	flat	NA	NA
FBgn0262018	CadN2	mRNA	flat	flat	flat	NA	NA
FBgn0263979	Caf1	mRNA	upregulation	upregulation	flat	2TP_early-mid_upregulation	NA
FBgn0033526	Caf1-105	mRNA	flat	upregulation	flat	NA	NA
FBgn0030054	Caf1-180	mRNA	flat	flat	flat	NA	NA
FBgn0017414	cag	mRNA	flat	flat	flat	NA	NA
FBgn0027844	CAH1	mRNA	flat	flat	upregulation	NA	NA
FBgn0027843	CAH2	mRNA	flat	flat	upregulation	NA	NA
FBgn0037646	CAHbeta	mRNA	flat	flat	flat	NA	NA
FBgn0038478	cal1	mRNA	flat	flat	flat	NA	NA
FBgn0012051	CalpA	mRNA	flat	flat	flat	NA	NA
FBgn0025866	CalpB	mRNA	flat	flat	flat	NA	NA
FBgn0260450	CalpC	mRNA	flat	flat	flat	NA	NA
FBgn0039928	Cals	mRNA	upregulation	flat	downregulation	NA	NA
FBgn0013995	Calx	mRNA	flat	flat	flat	NA	NA
FBgn0262166	calypso	mRNA	flat	flat	flat	NA	NA
FBgn0000253	Cam	mRNA	flat	upregulation	flat	NA	NA
FBgn0016126	CaMKI	mRNA	flat	downregulation	downregulation	NA	NA
FBgn0264607	CaMKII	mRNA	upregulation	flat	downregulation	NA	NA
FBgn0259234	Camta	mRNA	flat	flat	downregulation	NA	NA
FBgn0011569	can	mRNA	flat	flat	flat	NA	NA
FBgn0040233	cana	mRNA	upregulation	flat	flat	NA	NA
FBgn0010015	CanA1	mRNA	flat	flat	flat	NA	NA
FBgn0267912	CanA-14F	mRNA	upregulation	flat	flat	NA	NA
FBgn0010014	CanB	mRNA	flat	flat	flat	NA	NA
FBgn0015614	CanB2	mRNA	upregulation	flat	downregulation	NA	NA
FBgn0027568	Cand1	mRNA	flat	upregulation	flat	NA	NA
FBgn0033504	CAP	mRNA	upregulation	flat	flat	NA	NA
FBgn0263006	Ca-P60A	mRNA	flat	flat	flat	NA	NA
FBgn0039722	Capa	mRNA	flat	flat	flat	NA	NA
FBgn0037100	CapaR	mRNA	flat	flat	flat	NA	NA
FBgn0039680	Cap-D2	mRNA	upregulation	flat	flat	NA	NA
FBgn0051989	Cap-D3	mRNA	upregulation	upregulation	flat	mid_upregulation	NA
FBgn0031883	Caper	mRNA	flat	flat	flat	late_downregulation	NA
FBgn0259876	Cap-G	mRNA	flat	upregulation	flat	NA	NA
FBgn0037831	Cap-H2	mRNA	flat	flat	flat	NA	NA
FBgn0042134	Capr	mRNA	flat	flat	flat	NA	NA
FBgn0023095	caps	mRNA	upregulation	flat	downregulation	NA	NA
FBgn0053653	Caps	mRNA	flat	flat	flat	NA	NA
FBgn0261458	capt	mRNA	flat	flat	flat	mid_upregulation	NA
FBgn0000256	capu	mRNA	flat	flat	flat	NA	NA
FBgn0000257	car	mRNA	flat	flat	flat	NA	NA
FBgn0004878	cas	mRNA	flat	flat	flat	NA	NA
FBgn0022213	Cas	mRNA	flat	flat	flat	NA	NA
FBgn0013759	CASK	mRNA	flat	flat	flat	NA	NA
FBgn0034068	casp	mRNA	flat	flat	flat	NA	NA
FBgn0000261	Cat	mRNA	flat	upregulation	flat	NA	NA
FBgn0029093	cathD	mRNA	flat	upregulation	flat	NA	NA
FBgn0024249	cato	mRNA	flat	downregulation	flat	NA	NA
FBgn0002022	Catsup	mRNA	flat	flat	flat	NA	NA
FBgn0015919	caup	mRNA	upregulation	upregulation	flat	NA	NA
FBgn0026257	cav	mRNA	upregulation	flat	downregulation	NA	NA
FBgn0011571	caz	mRNA	flat	flat	flat	NA	NA
FBgn0033842	cbc	mRNA	flat	flat	flat	NA	NA
FBgn0020224	Cbl	mRNA	upregulation	flat	downregulation	early_upregulation;late_downregulation	NA
FBgn0026144	CBP	mRNA	flat	flat	flat	NA	NA
FBgn0022943	Cbp20	mRNA	upregulation	flat	flat	NA	NA
FBgn0004580	Cbp53E	mRNA	flat	flat	flat	NA	NA
FBgn0022942	Cbp80	mRNA	flat	upregulation	flat	NA	NA
FBgn0086757	cbs	mRNA	flat	flat	flat	NA	NA
FBgn0031148	Cbs	mRNA	flat	flat	flat	NA	NA
FBgn0043364	cbt	mRNA	upregulation	flat	flat	NA	NA
FBgn0011241	cbx	mRNA	flat	flat	flat	NA	NA
FBgn0067317	Cby	mRNA	flat	flat	flat	NA	NA
FBgn0039007	CCAP	mRNA	flat	flat	flat	NA	NA
FBgn0039396	CCAP-R	mRNA	flat	flat	flat	NA	NA
FBgn0036219	CCDC151	mRNA	flat	flat	flat	NA	NA
FBgn0261353	Ccdc56	mRNA	flat	flat	flat	early_upregulation	NA
FBgn0038199	CCHa1	mRNA	flat	flat	flat	NA	NA
FBgn0050106	CCHa1-R	mRNA	flat	flat	flat	NA	NA
FBgn0038147	CCHa2	mRNA	flat	flat	flat	NA	NA
FBgn0033058	CCHa2-R	mRNA	flat	flat	flat	NA	NA
FBgn0038925	Cchl	mRNA	flat	flat	flat	NA	NA
FBgn0259231	CCKLR-17D1	mRNA	flat	flat	flat	NA	NA
FBgn0030954	CCKLR-17D3	mRNA	flat	flat	flat	NA	NA
FBgn0038331	Ccm3	mRNA	flat	flat	downregulation	NA	NA
FBgn0052183	Ccn	mRNA	flat	flat	flat	NA	NA
FBgn0004783	Ccp84Aa	mRNA	flat	flat	flat	NA	NA
FBgn0004782	Ccp84Ab	mRNA	flat	flat	flat	NA	NA
FBgn0004781	Ccp84Ac	mRNA	flat	flat	flat	NA	NA
FBgn0004780	Ccp84Ad	mRNA	flat	flat	flat	NA	NA
FBgn0004779	Ccp84Ae	mRNA	flat	flat	flat	NA	NA
FBgn0004778	Ccp84Af	mRNA	flat	flat	flat	NA	NA
FBgn0004777	Ccp84Ag	mRNA	flat	flat	flat	NA	NA
FBgn0010531	Ccs	mRNA	flat	flat	flat	NA	NA
FBgn0041342	Cct1	mRNA	upregulation	flat	flat	mid_upregulation	NA
FBgn0035231	Cct2	mRNA	flat	flat	flat	mid_upregulation	NA
FBgn0010621	Cct5	mRNA	flat	flat	flat	NA	NA
FBgn0015019	Cctgamma	mRNA	flat	upregulation	flat	mid_upregulation	NA
FBgn0031367	c-cup	mRNA	flat	flat	flat	NA	NA
FBgn0267592	CCY	mRNA	flat	flat	flat	NA	NA
FBgn0035470	Ccz1	mRNA	flat	flat	flat	NA	NA
FBgn0263986	cd	mRNA	flat	flat	flat	mid_upregulation	NA
FBgn0037533	CD98hc	mRNA	flat	flat	flat	NA	NA
FBgn0052499	Cda4	mRNA	flat	upregulation	flat	NA	NA
FBgn0051973	Cda5	mRNA	flat	flat	flat	NA	NA
FBgn0034197	Cda9	mRNA	flat	flat	flat	NA	NA
FBgn0039774	CDase	mRNA	upregulation	flat	flat	NA	NA
FBgn0031952	cdc14	mRNA	flat	flat	downregulation	NA	NA
FBgn0025781	Cdc16	mRNA	flat	upregulation	flat	NA	NA
FBgn0032863	Cdc23	mRNA	flat	flat	flat	NA	NA
FBgn0012058	Cdc27	mRNA	flat	flat	flat	NA	NA
FBgn0013435	cdc2rk	mRNA	flat	upregulation	flat	mid_upregulation	NA
FBgn0011573	Cdc37	mRNA	flat	flat	flat	NA	NA
FBgn0010341	Cdc42	mRNA	upregulation	flat	flat	early_upregulation	NA
FBgn0026143	CDC45L	mRNA	flat	upregulation	flat	mid_upregulation	NA
FBgn0265574	Cdc5	mRNA	flat	flat	flat	NA	NA
FBgn0035918	Cdc6	mRNA	flat	flat	flat	NA	NA
FBgn0028360	Cdc7	mRNA	flat	flat	flat	NA	NA
FBgn0265082	Cdep	mRNA	flat	flat	flat	NA	NA
FBgn0032821	CdGAPr	mRNA	flat	flat	flat	NA	NA
FBgn0004876	cdi	mRNA	flat	flat	flat	NA	NA
FBgn0038865	cDIP	mRNA	flat	flat	flat	NA	NA
FBgn0004106	Cdk1	mRNA	upregulation	flat	downregulation	2TP_early-mid_upregulation;late_downregulation	NA
FBgn0037093	Cdk12	mRNA	flat	flat	flat	late_downregulation	NA
FBgn0004107	Cdk2	mRNA	upregulation	upregulation	flat	NA	GO:0007259:JAK-STAT_cascade
FBgn0016131	Cdk4	mRNA	flat	flat	flat	NA	GO:0007259:JAK-STAT_cascade
FBgn0013762	Cdk5	mRNA	flat	flat	flat	NA	NA
FBgn0027491	Cdk5alpha	mRNA	upregulation	flat	flat	mid_upregulation	NA
FBgn0263237	Cdk7	mRNA	flat	flat	flat	NA	NA
FBgn0015618	Cdk8	mRNA	upregulation	flat	flat	early_upregulation	NA
FBgn0019949	Cdk9	mRNA	flat	upregulation	flat	mid_upregulation	NA
FBgn0026141	Cdlc2	mRNA	flat	flat	flat	NA	NA
FBgn0261532	cdm	mRNA	flat	flat	flat	NA	NA
FBgn0010350	CdsA	mRNA	upregulation	flat	flat	mid_upregulation	NA
FBgn0000276	CecA1	mRNA	flat	flat	flat	NA	NA
FBgn0000277	CecA2	mRNA	flat	flat	flat	NA	NA
FBgn0000278	CecB	mRNA	flat	flat	flat	NA	NA
FBgn0000279	CecC	mRNA	flat	flat	flat	NA	NA
FBgn0032409	Ced-12	mRNA	flat	flat	flat	NA	NA
FBgn0029092	ced-6	mRNA	flat	flat	flat	NA	NA
FBgn0032876	Cen	mRNA	upregulation	flat	downregulation	NA	NA
FBgn0039056	CenB1A	mRNA	flat	flat	flat	NA	NA
FBgn0028509	CenG1A	mRNA	flat	flat	flat	NA	NA
FBgn0266916	Cenp-C	mRNA	upregulation	flat	flat	NA	NA
FBgn0036480	Cep135	mRNA	flat	flat	flat	NA	NA
FBgn0035168	cep290	mRNA	flat	flat	flat	NA	NA
FBgn0266708	Cep89	mRNA	flat	flat	flat	NA	NA
FBgn0031575	Cep97	mRNA	flat	upregulation	flat	NA	NA
FBgn0034443	cer	mRNA	flat	flat	flat	NA	NA
FBgn0037315	Cerk	mRNA	upregulation	flat	flat	NA	NA
FBgn0027569	cert	mRNA	flat	flat	flat	NA	NA
FBgn0030657	cerv	mRNA	flat	flat	flat	NA	NA
FBgn0000286	Cf2	mRNA	flat	flat	downregulation	NA	NA
FBgn0030121	Cfp1	mRNA	upregulation	flat	flat	NA	NA
FBgn0000289	cg	mRNA	flat	flat	flat	NA	NA
FBgn0039596	CG10000	mRNA	flat	flat	flat	NA	NA
FBgn0037972	CG10005	mRNA	upregulation	flat	flat	NA	NA
FBgn0039590	CG10011	mRNA	flat	flat	flat	NA	NA
FBgn0038012	CG10013	mRNA	flat	flat	flat	NA	NA
FBgn0038000	CG10014	mRNA	flat	flat	flat	NA	NA
FBgn0031568	CG10019	mRNA	flat	flat	flat	NA	NA
FBgn0032785	CG10026	mRNA	flat	flat	flat	NA	NA
FBgn0037498	CG10029	mRNA	flat	flat	flat	NA	NA
FBgn0031563	CG10031	mRNA	flat	flat	flat	late_upregulation	NA
FBgn0037493	CG10032	mRNA	flat	flat	flat	NA	NA
FBgn0038028	CG10035	mRNA	flat	flat	flat	late_upregulation	NA
FBgn0038013	CG10038	mRNA	upregulation	flat	flat	early_upregulation	NA
FBgn0038014	CG10041	mRNA	upregulation	flat	flat	early_upregulation	NA
FBgn0037492	CG10050	mRNA	upregulation	upregulation	flat	NA	NA
FBgn0034437	CG10051	mRNA	flat	flat	flat	NA	NA
FBgn0037490	CG10053	mRNA	flat	flat	upregulation	NA	NA
FBgn0037482	CG10055	mRNA	upregulation	flat	flat	NA	NA
FBgn0034439	CG10062	mRNA	flat	flat	flat	NA	NA
FBgn0035727	CG10063	mRNA	flat	flat	flat	NA	NA
FBgn0035724	CG10064	mRNA	upregulation	flat	flat	NA	NA
FBgn0037473	CG10068	mRNA	flat	flat	flat	NA	NA
FBgn0034440	CG10073	mRNA	flat	flat	flat	NA	NA
FBgn0035722	CG10075	mRNA	flat	flat	flat	NA	NA
FBgn0035720	CG10077	mRNA	flat	flat	flat	NA	NA
FBgn0034441	CG10081	mRNA	flat	flat	flat	NA	NA
FBgn0034644	CG10082	mRNA	flat	flat	flat	NA	NA
FBgn0037517	CG10086	mRNA	flat	flat	flat	NA	NA
FBgn0036369	CG10089	mRNA	upregulation	flat	flat	NA	NA
FBgn0037526	CG10092	mRNA	flat	flat	flat	NA	NA
FBgn0038032	CG10096	mRNA	flat	flat	flat	late_upregulation	NA
FBgn0038033	CG10097	mRNA	flat	flat	flat	late_upregulation	NA
FBgn0037472	CG10098	mRNA	flat	flat	flat	NA	NA
FBgn0035715	CG10103	mRNA	flat	flat	flat	NA	NA
FBgn0033933	CG10104	mRNA	flat	flat	flat	NA	NA
FBgn0036367	CG10116	mRNA	flat	flat	flat	NA	NA
FBgn0038088	CG10126	mRNA	flat	upregulation	flat	NA	NA
FBgn0033949	CG10131	mRNA	downregulation	flat	flat	NA	NA
FBgn0032798	CG10132	mRNA	flat	flat	flat	NA	NA
FBgn0036366	CG10133	mRNA	upregulation	flat	flat	NA	NA
FBgn0032800	CG10137	mRNA	flat	flat	flat	NA	NA
FBgn0033951	CG10139	mRNA	flat	flat	flat	NA	NA
FBgn0036363	CG10140	mRNA	flat	flat	flat	NA	NA
FBgn0035704	CG10144	mRNA	flat	flat	flat	NA	NA
FBgn0035702	CG10147	mRNA	flat	flat	flat	NA	NA
FBgn0033960	CG10151	mRNA	flat	flat	downregulation	NA	NA
FBgn0036361	CG10154	mRNA	flat	flat	flat	NA	NA
FBgn0035697	CG10163	mRNA	flat	flat	flat	NA	NA
FBgn0039088	CG10164	mRNA	flat	flat	flat	NA	NA
FBgn0032801	CG10165	mRNA	flat	flat	flat	NA	NA
FBgn0032799	CG10166	mRNA	flat	flat	flat	NA	NA
FBgn0039087	CG10168	mRNA	flat	flat	flat	NA	NA
FBgn0039085	CG10170	mRNA	flat	flat	flat	NA	NA
FBgn0036353	CG10171	mRNA	flat	flat	flat	NA	NA
FBgn0039084	CG10175	mRNA	flat	flat	flat	NA	NA
FBgn0032682	CG10176	mRNA	flat	downregulation	downregulation	NA	NA
FBgn0039083	CG10177	mRNA	flat	flat	flat	NA	NA
FBgn0032684	CG10178	mRNA	flat	flat	flat	NA	NA
FBgn0039091	CG10182	mRNA	flat	flat	flat	NA	NA
FBgn0039093	CG10183	mRNA	flat	flat	flat	NA	NA
FBgn0039094	CG10184	mRNA	flat	flat	upregulation	NA	NA
FBgn0038397	CG10185	mRNA	flat	flat	flat	NA	NA
FBgn0032797	CG10186	mRNA	flat	flat	flat	NA	NA
FBgn0032796	CG10188	mRNA	flat	flat	flat	NA	NA
FBgn0032793	CG10189	mRNA	flat	flat	flat	NA	NA
FBgn0032790	CG10194	mRNA	upregulation	upregulation	flat	NA	NA
FBgn0032787	CG10195	mRNA	flat	flat	flat	NA	NA
FBgn0033969	CG10202	mRNA	flat	flat	flat	NA	NA
FBgn0033970	CG10205	mRNA	flat	flat	flat	NA	NA
FBgn0039118	CG10208	mRNA	flat	flat	flat	NA	NA
FBgn0033971	CG10209	mRNA	flat	upregulation	flat	NA	NA
FBgn0032685	CG10211	mRNA	flat	flat	flat	NA	NA
FBgn0039115	CG10214	mRNA	upregulation	upregulation	flat	mid_upregulation	NA
FBgn0039113	CG10217	mRNA	flat	upregulation	flat	mid_upregulation	NA
FBgn0036356	CG10222	mRNA	flat	flat	flat	NA	NA
FBgn0035695	CG10226	mRNA	flat	flat	flat	NA	NA
FBgn0039108	CG10232	mRNA	flat	flat	flat	NA	NA
FBgn0032783	CG10237	mRNA	upregulation	upregulation	flat	mid_upregulation	NA
FBgn0027514	CG1024	mRNA	upregulation	flat	flat	early_upregulation	NA
FBgn0039104	CG10252	mRNA	flat	flat	downregulation	NA	NA
FBgn0033983	CG10253	mRNA	flat	flat	flat	NA	NA
FBgn0027512	CG10254	mRNA	flat	flat	flat	NA	NA
FBgn0033985	CG10257	mRNA	flat	flat	flat	NA	NA
FBgn0032813	CG10262	mRNA	upregulation	downregulation	downregulation	NA	NA
FBgn0038394	CG10264	mRNA	flat	flat	flat	NA	NA
FBgn0033990	CG10265	mRNA	flat	flat	flat	NA	NA
FBgn0032811	CG10268	mRNA	flat	flat	flat	NA	NA
FBgn0035690	CG10274	mRNA	flat	flat	flat	NA	NA
FBgn0037395	CG10280	mRNA	flat	flat	flat	NA	NA
FBgn0032681	CG10283	mRNA	flat	flat	flat	NA	NA
FBgn0037439	CG10286	mRNA	flat	upregulation	flat	early_upregulation	NA
FBgn0035688	CG10289	mRNA	flat	flat	flat	NA	NA
FBgn0037432	CG10298	mRNA	flat	flat	flat	NA	NA
FBgn0039107	CG10300	mRNA	flat	flat	flat	NA	NA
FBgn0039106	CG10301	mRNA	flat	flat	flat	NA	NA
FBgn0034654	CG10306	mRNA	upregulation	flat	flat	2TP_early-mid_upregulation	NA
FBgn0034655	CG10307	mRNA	upregulation	flat	flat	early_upregulation	NA
FBgn0038420	CG10311	mRNA	upregulation	flat	downregulation	early_upregulation	NA
FBgn0038423	CG10317	mRNA	flat	flat	flat	NA	NA
FBgn0034643	CG10321	mRNA	upregulation	flat	flat	NA	NA
FBgn0038454	CG10324	mRNA	flat	upregulation	flat	mid_upregulation	NA
FBgn0038453	CG10326	mRNA	upregulation	flat	flat	mid_upregulation	NA
FBgn0260455	CG10332	mRNA	flat	flat	flat	NA	NA
FBgn0032690	CG10333	mRNA	flat	flat	flat	NA	NA
FBgn0032698	CG10336	mRNA	flat	flat	flat	NA	NA
FBgn0032805	CG10337	mRNA	flat	flat	flat	NA	NA
FBgn0032700	CG10338	mRNA	flat	flat	downregulation	NA	NA
FBgn0034972	CG10339	mRNA	flat	flat	flat	NA	NA
FBgn0022344	CG10340	mRNA	flat	flat	flat	NA	NA
FBgn0032701	CG10341	mRNA	flat	flat	flat	NA	NA
FBgn0032703	CG10343	mRNA	upregulation	flat	flat	early_upregulation	NA
FBgn0034729	CG10344	mRNA	flat	flat	flat	NA	NA
FBgn0027562	CG10345	mRNA	flat	flat	flat	NA	NA
FBgn0030342	CG10347	mRNA	flat	flat	flat	NA	NA
FBgn0032707	CG10348	mRNA	flat	flat	flat	NA	NA
FBgn0030348	CG10352	mRNA	flat	flat	flat	NA	NA
FBgn0030349	CG10353	mRNA	flat	flat	flat	NA	NA
FBgn0035453	CG10357	mRNA	flat	flat	flat	NA	NA
FBgn0035452	CG10359	mRNA	upregulation	upregulation	upregulation	NA	NA
FBgn0036208	CG10361	mRNA	flat	flat	flat	NA	NA
FBgn0030358	CG10362	mRNA	flat	flat	flat	NA	NA
FBgn0039109	CG10365	mRNA	flat	flat	flat	NA	NA
FBgn0032814	CG10366	mRNA	upregulation	upregulation	flat	NA	NA
FBgn0039116	CG10375	mRNA	flat	flat	flat	NA	NA
FBgn0032702	CG10376	mRNA	upregulation	flat	flat	early_upregulation	NA
FBgn0032699	CG10383	mRNA	flat	flat	flat	NA	NA
FBgn0034731	CG10384	mRNA	flat	flat	flat	NA	NA
FBgn0033019	CG10395	mRNA	flat	downregulation	downregulation	late_downregulation	NA
FBgn0031877	CG10399	mRNA	flat	flat	flat	mid_upregulation	NA
FBgn0038431	CG10405	mRNA	flat	flat	flat	early_upregulation	NA
FBgn0038395	CG10407	mRNA	upregulation	flat	flat	NA	NA
FBgn0032689	CG10413	mRNA	flat	flat	flat	NA	NA
FBgn0033021	CG10417	mRNA	flat	flat	flat	NA	NA
FBgn0036277	CG10418	mRNA	flat	flat	flat	NA	NA
FBgn0039296	CG10420	mRNA	upregulation	flat	flat	NA	NA
FBgn0036848	CG10424	mRNA	flat	flat	flat	NA	NA
FBgn0039304	CG10425	mRNA	flat	flat	flat	NA	NA
FBgn0036273	CG10426	mRNA	flat	flat	flat	NA	NA
FBgn0032724	CG10428	mRNA	flat	flat	flat	NA	NA
FBgn0032730	CG10431	mRNA	flat	flat	flat	NA	NA
FBgn0034638	CG10433	mRNA	flat	flat	flat	NA	NA
FBgn0037539	CG10435	mRNA	upregulation	flat	flat	NA	NA
FBgn0034494	CG10444	mRNA	upregulation	flat	flat	NA	NA
FBgn0037531	CG10445	mRNA	flat	flat	flat	NA	NA
FBgn0033440	CG10459	mRNA	flat	flat	flat	NA	NA
FBgn0032815	CG10462	mRNA	upregulation	flat	flat	NA	NA
FBgn0032819	CG10463	mRNA	flat	upregulation	flat	NA	NA
FBgn0033017	CG10465	mRNA	upregulation	flat	downregulation	late_downregulation	NA
FBgn0032822	CG10466	mRNA	flat	flat	flat	NA	NA
FBgn0035679	CG10467	mRNA	upregulation	upregulation	flat	NA	NA
FBgn0035678	CG10469	mRNA	flat	flat	flat	NA	NA
FBgn0032746	CG10470	mRNA	upregulation	flat	flat	NA	NA
FBgn0035670	CG10472	mRNA	flat	flat	flat	NA	NA
FBgn0034427	CG10474	mRNA	flat	flat	flat	NA	NA
FBgn0034426	CG10476	mRNA	flat	flat	flat	NA	NA
FBgn0035661	CG10477	mRNA	flat	flat	flat	NA	NA
FBgn0035656	CG10479	mRNA	flat	flat	flat	NA	NA
FBgn0032827	CG10481	mRNA	flat	flat	flat	NA	NA
FBgn0035649	CG10483	mRNA	flat	flat	flat	NA	NA
FBgn0035647	CG10486	mRNA	flat	flat	flat	NA	NA
FBgn0032748	CG10492	mRNA	upregulation	flat	flat	NA	NA
FBgn0034634	CG10494	mRNA	flat	flat	flat	NA	NA
FBgn0032750	CG10495	mRNA	flat	flat	flat	NA	NA
FBgn0034612	CG10505	mRNA	flat	flat	flat	NA	NA
FBgn0037060	CG10508	mRNA	flat	flat	flat	NA	NA
FBgn0037059	CG10510	mRNA	flat	flat	flat	NA	NA
FBgn0037057	CG10512	mRNA	flat	flat	flat	NA	NA
FBgn0039311	CG10513	mRNA	flat	flat	flat	NA	NA
FBgn0039312	CG10514	mRNA	flat	flat	flat	NA	NA
FBgn0036549	CG10516	mRNA	flat	flat	flat	NA	NA
FBgn0034583	CG10527	mRNA	flat	flat	flat	NA	NA
FBgn0034570	CG10543	mRNA	upregulation	flat	downregulation	NA	NA
FBgn0039321	CG10550	mRNA	flat	flat	flat	late_upregulation	NA
FBgn0039324	CG10553	mRNA	flat	flat	flat	NA	NA
FBgn0030034	CG10555	mRNA	flat	flat	flat	NA	NA
FBgn0039323	CG10559	mRNA	flat	flat	upregulation	late_upregulation	NA
FBgn0039325	CG10560	mRNA	flat	flat	flat	NA	NA
FBgn0002036	CG10561	mRNA	upregulation	flat	flat	2TP_early-mid_upregulation	NA
FBgn0039326	CG10562	mRNA	flat	flat	flat	NA	NA
FBgn0037051	CG10565	mRNA	flat	flat	flat	NA	NA
FBgn0037050	CG10566	mRNA	flat	upregulation	upregulation	NA	NA
FBgn0040992	CG10570	mRNA	flat	flat	flat	NA	NA
FBgn0035630	CG10576	mRNA	upregulation	flat	flat	NA	NA
FBgn0037046	CG10581	mRNA	flat	flat	upregulation	NA	NA
FBgn0037045	CG10584	mRNA	flat	flat	flat	NA	NA
FBgn0037044	CG10585	mRNA	flat	upregulation	flat	NA	NA
FBgn0037039	CG10587	mRNA	flat	flat	flat	NA	NA
FBgn0037037	CG10588	mRNA	flat	flat	flat	NA	NA
FBgn0037035	CG10589	mRNA	flat	flat	flat	NA	NA
FBgn0035622	CG10590	mRNA	flat	flat	flat	NA	NA
FBgn0035621	CG10591	mRNA	flat	flat	flat	NA	NA
FBgn0035619	CG10592	mRNA	flat	flat	flat	NA	NA
FBgn0030832	CG10597	mRNA	flat	flat	flat	NA	NA
FBgn0003057	CG10598	mRNA	flat	flat	flat	NA	NA
FBgn0032717	CG10600	mRNA	flat	flat	flat	NA	NA
FBgn0032721	CG10602	mRNA	flat	upregulation	flat	NA	NA
FBgn0036286	CG10616	mRNA	flat	flat	flat	NA	NA
FBgn0032726	CG10621	mRNA	flat	upregulation	upregulation	NA	NA
FBgn0032727	CG10623	mRNA	flat	flat	flat	NA	NA
FBgn0035612	CG10625	mRNA	flat	flat	flat	NA	NA
FBgn0032818	CG10628	mRNA	flat	upregulation	upregulation	NA	NA
FBgn0032817	CG10631	mRNA	flat	flat	flat	NA	NA
FBgn0035603	CG10635	mRNA	flat	flat	flat	NA	NA
FBgn0036290	CG10638	mRNA	flat	flat	flat	NA	NA
FBgn0032729	CG10639	mRNA	flat	flat	flat	NA	NA
FBgn0036292	CG10646	mRNA	flat	flat	flat	NA	NA
FBgn0046302	CG10650	mRNA	flat	flat	flat	NA	NA
FBgn0032853	CG10651	mRNA	flat	flat	flat	NA	NA
FBgn0036294	CG10654	mRNA	flat	flat	flat	NA	NA
FBgn0036289	CG10657	mRNA	flat	upregulation	flat	NA	NA
FBgn0032839	CG10659	mRNA	flat	flat	flat	NA	NA
FBgn0036288	CG10660	mRNA	flat	flat	flat	NA	NA
FBgn0036287	CG10663	mRNA	flat	downregulation	flat	NA	NA
FBgn0039329	CG10669	mRNA	flat	flat	flat	NA	NA
FBgn0035586	CG10671	mRNA	flat	upregulation	flat	NA	NA
FBgn0035588	CG10672	mRNA	flat	flat	flat	NA	NA
FBgn0035592	CG10674	mRNA	flat	flat	flat	NA	NA
FBgn0032836	CG10680	mRNA	flat	flat	flat	NA	NA
FBgn0036291	CG10681	mRNA	upregulation	flat	flat	NA	NA
FBgn0036300	CG10688	mRNA	flat	flat	flat	NA	NA
FBgn0039147	CG10694	mRNA	flat	flat	flat	NA	NA
FBgn0032754	CG10700	mRNA	flat	flat	flat	NA	NA
FBgn0032752	CG10702	mRNA	flat	flat	flat	NA	NA
FBgn0036377	CG10710	mRNA	flat	flat	flat	NA	NA
FBgn0036360	CG10713	mRNA	flat	flat	flat	NA	NA
FBgn0032846	CG10721	mRNA	flat	flat	flat	2TP_early-mid_upregulation	NA
FBgn0036362	CG10725	mRNA	flat	flat	flat	NA	NA
FBgn0032843	CG10730	mRNA	upregulation	flat	flat	2TP_early-mid_upregulation	NA
FBgn0034081	CG10731	mRNA	flat	flat	flat	NA	NA
FBgn0034082	CG10734	mRNA	flat	flat	flat	NA	NA
FBgn0034420	CG10737	mRNA	flat	flat	flat	NA	NA
FBgn0036368	CG10738	mRNA	flat	flat	flat	NA	NA
FBgn0037250	CG1074	mRNA	flat	flat	flat	NA	NA
FBgn0032845	CG10747	mRNA	upregulation	flat	flat	2TP_early-mid_upregulation	NA
FBgn0036327	CG10748	mRNA	flat	flat	flat	NA	NA
FBgn0036328	CG10749	mRNA	flat	flat	flat	NA	NA
FBgn0032769	CG10750	mRNA	flat	flat	flat	NA	NA
FBgn0036325	CG10752	mRNA	flat	flat	flat	NA	NA
FBgn0036314	CG10754	mRNA	upregulation	upregulation	flat	NA	NA
FBgn0030015	CG10761	mRNA	flat	flat	flat	NA	NA
FBgn0034221	CG10764	mRNA	flat	flat	flat	NA	NA
FBgn0037405	CG1077	mRNA	flat	flat	flat	NA	NA
FBgn0029979	CG10777	mRNA	flat	flat	flat	NA	NA
FBgn0029980	CG10778	mRNA	flat	flat	flat	NA	NA
FBgn0029656	CG10793	mRNA	flat	flat	flat	NA	NA
FBgn0034626	CG10795	mRNA	flat	upregulation	flat	NA	NA
FBgn0033821	CG10799	mRNA	flat	flat	upregulation	NA	NA
FBgn0029660	CG10801	mRNA	flat	flat	flat	NA	NA
FBgn0029664	CG10802	mRNA	flat	flat	flat	NA	NA
FBgn0029666	CG10803	mRNA	flat	flat	flat	NA	NA
FBgn0029663	CG10804	mRNA	flat	flat	flat	NA	NA
FBgn0036052	CG10809	mRNA	upregulation	upregulation	flat	early_upregulation	NA
FBgn0033830	CG10814	mRNA	flat	flat	flat	NA	NA
FBgn0034478	CG10822	mRNA	flat	flat	flat	NA	NA
FBgn0038845	CG10827	mRNA	flat	flat	flat	NA	NA
FBgn0032972	CG10834	mRNA	flat	flat	flat	NA	NA
FBgn0028858	CG10839	mRNA	flat	flat	flat	NA	NA
FBgn0038163	CG10841	mRNA	flat	flat	flat	NA	NA
FBgn0039246	CG10845	mRNA	flat	flat	flat	NA	NA
FBgn0035478	CG10853	mRNA	flat	flat	flat	NA	NA
FBgn0032520	CG10859	mRNA	flat	flat	flat	NA	NA
FBgn0035455	CG10862	mRNA	flat	flat	flat	NA	NA
FBgn0027552	CG10863	mRNA	upregulation	upregulation	flat	NA	NA
FBgn0038621	CG10864	mRNA	flat	flat	flat	early_upregulation	NA
FBgn0035475	CG10866	mRNA	flat	flat	flat	NA	NA
FBgn0031347	CG10869	mRNA	flat	flat	flat	NA	NA
FBgn0031395	CG10874	mRNA	flat	flat	flat	NA	NA
FBgn0038804	CG10877	mRNA	flat	upregulation	upregulation	mid_upregulation	NA
FBgn0031398	CG10880	mRNA	flat	flat	flat	NA	NA
FBgn0038773	CG10887	mRNA	flat	flat	flat	NA	NA
FBgn0038769	CG10889	mRNA	upregulation	flat	flat	NA	NA
FBgn0037911	CG10898	mRNA	flat	flat	flat	NA	NA
FBgn0039235	CG10899	mRNA	flat	flat	flat	NA	NA
FBgn0037238	CG1090	mRNA	flat	flat	flat	NA	NA
FBgn0037543	CG10903	mRNA	flat	upregulation	flat	NA	NA
FBgn0034945	CG10904	mRNA	flat	flat	flat	NA	NA
FBgn0036207	CG10907	mRNA	upregulation	flat	downregulation	NA	NA
FBgn0038090	CG10909	mRNA	flat	flat	flat	NA	NA
FBgn0037470	CG1091	mRNA	flat	flat	flat	NA	NA
FBgn0034289	CG10910	mRNA	flat	flat	flat	NA	NA
FBgn0034295	CG10911	mRNA	flat	flat	flat	NA	NA
FBgn0034296	CG10912	mRNA	flat	flat	flat	NA	NA
FBgn0034307	CG10914	mRNA	flat	upregulation	upregulation	NA	NA
FBgn0034308	CG10915	mRNA	flat	flat	flat	NA	NA
FBgn0034312	CG10916	mRNA	flat	flat	flat	NA	NA
FBgn0031178	CG10918	mRNA	flat	flat	flat	NA	NA
FBgn0037514	CG10919	mRNA	flat	flat	flat	NA	NA
FBgn0037228	CG1092	mRNA	flat	flat	flat	NA	NA
FBgn0029963	CG10920	mRNA	flat	flat	flat	NA	NA
FBgn0034356	CG10924	mRNA	flat	flat	upregulation	NA	NA
FBgn0034360	CG10927	mRNA	upregulation	flat	flat	NA	NA
FBgn0034274	CG10931	mRNA	flat	flat	flat	NA	NA
FBgn0029969	CG10932	mRNA	flat	flat	flat	NA	NA
FBgn0034264	CG10933	mRNA	flat	flat	flat	NA	NA
FBgn0034263	CG10934	mRNA	flat	flat	flat	NA	NA
FBgn0034253	CG10936	mRNA	upregulation	upregulation	upregulation	NA	NA
FBgn0010620	CG10939	mRNA	upregulation	upregulation	flat	NA	NA
FBgn0036320	CG10943	mRNA	flat	flat	flat	NA	NA
FBgn0032857	CG10947	mRNA	flat	flat	flat	NA	NA
FBgn0036317	CG10948	mRNA	flat	flat	flat	NA	NA
FBgn0032858	CG10949	mRNA	flat	flat	flat	NA	NA
FBgn0034205	CG10950	mRNA	flat	flat	flat	NA	NA
FBgn0034204	CG10953	mRNA	flat	flat	flat	NA	NA
FBgn0030004	CG10958	mRNA	flat	flat	flat	mid_upregulation	NA
FBgn0030010	CG10959	mRNA	flat	flat	flat	NA	NA
FBgn0036316	CG10960	mRNA	flat	flat	flat	NA	NA
FBgn0030073	CG10962	mRNA	upregulation	flat	upregulation	NA	NA
FBgn0036310	CG10969	mRNA	flat	flat	flat	NA	NA
FBgn0030078	CG10970	mRNA	flat	flat	flat	NA	NA
FBgn0036306	CG10973	mRNA	flat	flat	flat	NA	NA
FBgn0037379	CG10979	mRNA	flat	flat	flat	NA	NA
FBgn0036305	CG10984	mRNA	flat	flat	flat	NA	NA
FBgn0030524	CG10993	mRNA	flat	flat	flat	NA	NA
FBgn0030525	CG10996	mRNA	flat	flat	flat	NA	NA
FBgn0263353	CG11000	mRNA	flat	flat	flat	NA	NA
FBgn0034455	CG11007	mRNA	flat	flat	flat	NA	NA
FBgn0034464	CG11018	mRNA	flat	flat	flat	NA	NA
FBgn0031208	CG11023	mRNA	flat	flat	flat	NA	NA
FBgn0031735	CG11029	mRNA	flat	upregulation	flat	NA	NA
FBgn0037235	CG1103	mRNA	upregulation	flat	flat	early_upregulation	NA
FBgn0031736	CG11030	mRNA	flat	flat	flat	NA	NA
FBgn0031741	CG11034	mRNA	flat	upregulation	flat	NA	NA
FBgn0037544	CG11035	mRNA	upregulation	flat	flat	NA	NA
FBgn0037038	CG11037	mRNA	flat	flat	flat	NA	NA
FBgn0037467	CG1104	mRNA	flat	flat	flat	NA	NA
FBgn0034481	CG11041	mRNA	flat	flat	flat	NA	NA
FBgn0034484	CG11044	mRNA	flat	flat	flat	NA	NA
FBgn0037465	CG1105	mRNA	upregulation	flat	flat	NA	NA
FBgn0031836	CG11050	mRNA	upregulation	flat	flat	NA	NA
FBgn0040524	CG11052	mRNA	flat	flat	flat	NA	NA
FBgn0033149	CG11060	mRNA	flat	flat	flat	NA	NA
FBgn0030536	CG11068	mRNA	flat	flat	flat	NA	NA
FBgn0039244	CG11069	mRNA	flat	flat	flat	NA	NA
FBgn0028467	CG11070	mRNA	flat	flat	flat	NA	NA
FBgn0034693	CG11073	mRNA	flat	flat	flat	NA	NA
FBgn0039929	CG11076	mRNA	flat	flat	flat	NA	NA
FBgn0039930	CG11077	mRNA	flat	flat	flat	NA	NA
FBgn0030408	CG11085	mRNA	flat	flat	flat	NA	NA
FBgn0039241	CG11089	mRNA	flat	upregulation	flat	early_upregulation	NA
FBgn0046222	CG1109	mRNA	flat	flat	flat	NA	NA
FBgn0030528	CG11095	mRNA	flat	upregulation	upregulation	NA	NA
FBgn0034485	CG11099	mRNA	flat	flat	flat	NA	NA
FBgn0030522	CG11103	mRNA	flat	flat	flat	NA	NA
FBgn0030280	CG11106	mRNA	flat	flat	flat	NA	NA
FBgn0037200	CG11109	mRNA	flat	flat	flat	NA	NA
FBgn0034535	CG11110	mRNA	flat	flat	flat	NA	NA
FBgn0033164	CG11112	mRNA	flat	flat	flat	NA	NA
FBgn0033165	CG11113	mRNA	flat	flat	flat	NA	NA
FBgn0030266	CG11122	mRNA	flat	flat	flat	NA	NA
FBgn0033169	CG11123	mRNA	flat	upregulation	flat	mid_upregulation	NA
FBgn0033174	CG11125	mRNA	upregulation	upregulation	flat	mid_upregulation	NA
FBgn0033178	CG11127	mRNA	flat	flat	flat	mid_upregulation	NA
FBgn0037304	CG1113	mRNA	flat	flat	flat	NA	NA
FBgn0037204	CG11131	mRNA	flat	flat	flat	NA	NA
FBgn0030518	CG11134	mRNA	flat	flat	flat	NA	NA
FBgn0037199	CG11137	mRNA	flat	flat	flat	NA	NA
FBgn0030400	CG11138	mRNA	upregulation	flat	downregulation	NA	NA
FBgn0033177	CG11141	mRNA	flat	flat	flat	mid_upregulation	NA
FBgn0033168	CG11145	mRNA	flat	flat	flat	NA	NA
FBgn0031734	CG11147	mRNA	upregulation	flat	flat	NA	NA
FBgn0039936	CG11148	mRNA	flat	flat	flat	NA	NA
FBgn0031732	CG11149	mRNA	flat	flat	flat	NA	NA
FBgn0030519	CG11151	mRNA	flat	flat	flat	NA	NA
FBgn0039927	CG11155	mRNA	flat	flat	flat	NA	NA
FBgn0030511	CG11158	mRNA	flat	flat	flat	NA	NA
FBgn0034539	CG11159	mRNA	flat	flat	flat	NA	NA
FBgn0037297	CG1116	mRNA	flat	flat	flat	NA	NA
FBgn0030257	CG11160	mRNA	flat	flat	flat	NA	NA
FBgn0030509	CG11162	mRNA	flat	flat	flat	NA	NA
FBgn0030507	CG11164	mRNA	flat	upregulation	flat	NA	NA
FBgn0039249	CG11168	mRNA	flat	flat	flat	mid_upregulation	NA
FBgn0034705	CG11170	mRNA	flat	flat	flat	NA	NA
FBgn0030499	CG11178	mRNA	upregulation	flat	flat	NA	NA
FBgn0034528	CG11180	mRNA	flat	upregulation	flat	NA	NA
FBgn0030035	CG11190	mRNA	upregulation	flat	flat	NA	NA
FBgn0033249	CG11191	mRNA	flat	flat	flat	NA	NA
FBgn0034507	CG11192	mRNA	flat	flat	flat	NA	NA
FBgn0034500	CG11200	mRNA	upregulation	flat	flat	NA	NA
FBgn0034488	CG11208	mRNA	flat	flat	flat	NA	NA
FBgn0033259	CG11210	mRNA	upregulation	flat	flat	early_upregulation	NA
FBgn0033067	CG11211	mRNA	flat	flat	flat	NA	NA
FBgn0031855	CG11221	mRNA	flat	flat	flat	NA	NA
FBgn0037195	CG11226	mRNA	flat	flat	flat	NA	NA
FBgn0031139	CG11227	mRNA	flat	flat	flat	NA	NA
FBgn0039939	CG11231	mRNA	flat	flat	flat	NA	NA
FBgn0031860	CG11236	mRNA	flat	flat	flat	NA	NA
FBgn0037290	CG1124	mRNA	upregulation	flat	flat	NA	NA
FBgn0037186	CG11241	mRNA	upregulation	flat	flat	early_upregulation	NA
FBgn0037120	CG11247	mRNA	flat	flat	flat	NA	NA
FBgn0037117	CG11248	mRNA	flat	flat	flat	NA	NA
FBgn0037115	CG11249	mRNA	downregulation	flat	flat	NA	NA
FBgn0036346	CG11251	mRNA	flat	flat	flat	NA	NA
FBgn0034442	CG11257	mRNA	upregulation	flat	flat	NA	NA
FBgn0037280	CG1126	mRNA	flat	flat	flat	NA	NA
FBgn0036332	CG11261	mRNA	upregulation	upregulation	flat	mid_upregulation	NA
FBgn0036329	CG11262	mRNA	flat	flat	flat	NA	NA
FBgn0036330	CG11263	mRNA	flat	flat	flat	NA	NA
FBgn0036334	CG11267	mRNA	flat	upregulation	flat	mid_upregulation	NA
FBgn0034700	CG11269	mRNA	flat	flat	flat	NA	NA
FBgn0034706	CG11275	mRNA	flat	flat	flat	NA	NA
FBgn0036342	CG11279	mRNA	flat	flat	flat	NA	NA
FBgn0030056	CG11284	mRNA	upregulation	flat	flat	NA	NA
FBgn0037516	CG11286	mRNA	flat	flat	flat	NA	NA
FBgn0031887	CG11289	mRNA	flat	flat	flat	NA	NA
FBgn0037279	CG1129	mRNA	flat	flat	flat	NA	NA
FBgn0034713	CG11291	mRNA	flat	flat	flat	NA	NA
FBgn0030058	CG11294	mRNA	flat	flat	flat	NA	NA
FBgn0034721	CG11298	mRNA	flat	flat	flat	NA	NA
FBgn0034901	CG11300	mRNA	flat	flat	flat	NA	NA
FBgn0037108	CG11306	mRNA	flat	flat	flat	NA	NA
FBgn0037106	CG11307	mRNA	flat	upregulation	flat	NA	NA
FBgn0037070	CG11309	mRNA	flat	flat	flat	NA	NA
FBgn0039798	CG11313	mRNA	flat	flat	flat	NA	NA
FBgn0039816	CG11317	mRNA	flat	flat	flat	NA	NA
FBgn0039818	CG11318	mRNA	flat	flat	flat	NA	NA
FBgn0031835	CG11319	mRNA	flat	flat	flat	NA	NA
FBgn0031857	CG11321	mRNA	flat	flat	flat	NA	NA
FBgn0031856	CG11322	mRNA	flat	flat	flat	NA	NA
FBgn0031849	CG11327	mRNA	flat	flat	flat	NA	NA
FBgn0039850	CG11333	mRNA	flat	flat	flat	NA	NA
FBgn0039849	CG11334	mRNA	flat	upregulation	flat	NA	NA
FBgn0039846	CG11337	mRNA	flat	flat	flat	NA	NA
FBgn0039840	CG11340	mRNA	flat	flat	flat	NA	NA
FBgn0035537	CG11342	mRNA	flat	flat	downregulation	NA	NA
FBgn0035546	CG11345	mRNA	flat	flat	flat	NA	NA
FBgn0035550	CG11349	mRNA	flat	flat	flat	NA	NA
FBgn0035552	CG11350	mRNA	flat	flat	flat	NA	NA
FBgn0035557	CG11353	mRNA	upregulation	flat	flat	NA	NA
FBgn0030375	CG11356	mRNA	flat	flat	flat	NA	NA
FBgn0035558	CG11357	mRNA	flat	flat	flat	NA	NA
FBgn0035490	CG1136	mRNA	flat	flat	flat	NA	NA
FBgn0039920	CG11360	mRNA	downregulation	downregulation	downregulation	NA	NA
FBgn0034737	CG11362	mRNA	flat	flat	flat	NA	NA
FBgn0037185	CG11367	mRNA	upregulation	flat	flat	early_upregulation	NA
FBgn0040923	CG11368	mRNA	flat	flat	flat	NA	NA
FBgn0029951	CG11369	mRNA	flat	flat	flat	NA	NA
FBgn0037454	CG1137	mRNA	flat	flat	flat	NA	NA
FBgn0037181	CG11370	mRNA	flat	flat	upregulation	NA	NA
FBgn0040679	CG11373	mRNA	flat	flat	flat	NA	NA
FBgn0031214	CG11374	mRNA	flat	flat	flat	NA	NA
FBgn0031217	CG11377	mRNA	flat	flat	flat	NA	NA
FBgn0040364	CG11378	mRNA	flat	flat	flat	NA	NA
FBgn0040362	CG11379	mRNA	flat	flat	flat	NA	NA
FBgn0037456	CG1138	mRNA	flat	flat	flat	NA	NA
FBgn0040359	CG11380	mRNA	flat	flat	upregulation	NA	NA
FBgn0029568	CG11381	mRNA	flat	flat	flat	NA	NA
FBgn0040367	CG11382	mRNA	flat	flat	flat	NA	NA
FBgn0040363	CG11384	mRNA	flat	flat	flat	NA	NA
FBgn0034959	CG11388	mRNA	flat	upregulation	upregulation	NA	NA
FBgn0035300	CG1139	mRNA	flat	flat	flat	NA	NA
FBgn0038732	CG11391	mRNA	flat	flat	flat	NA	NA
FBgn0034200	CG11395	mRNA	upregulation	flat	upregulation	late_upregulation	NA
FBgn0037022	CG11396	mRNA	flat	flat	flat	NA	NA
FBgn0040366	CG11398	mRNA	flat	flat	flat	NA	NA
FBgn0037021	CG11399	mRNA	upregulation	flat	flat	NA	NA
FBgn0034198	CG11400	mRNA	downregulation	flat	flat	NA	NA
FBgn0026876	CG11403	mRNA	flat	flat	flat	NA	NA
FBgn0037169	CG11404	mRNA	flat	flat	flat	NA	NA
FBgn0034990	CG11406	mRNA	flat	flat	flat	NA	NA
FBgn0038733	CG11407	mRNA	flat	flat	flat	NA	NA
FBgn0024366	CG11409	mRNA	upregulation	upregulation	flat	early_upregulation	NA
FBgn0024362	CG11412	mRNA	flat	flat	flat	early_upregulation	NA
FBgn0035022	CG11413	mRNA	flat	flat	upregulation	NA	NA
FBgn0035024	CG11414	mRNA	upregulation	flat	flat	NA	NA
FBgn0024364	CG11417	mRNA	flat	flat	flat	early_upregulation	NA
FBgn0024360	CG11418	mRNA	flat	flat	flat	early_upregulation	NA
FBgn0037504	CG1142	mRNA	flat	flat	flat	NA	NA
FBgn0037167	CG11425	mRNA	flat	flat	flat	NA	NA
FBgn0037166	CG11426	mRNA	upregulation	flat	flat	NA	NA
FBgn0035359	CG1143	mRNA	upregulation	flat	flat	NA	NA
FBgn0029713	CG11436	mRNA	upregulation	flat	flat	NA	NA
FBgn0037165	CG11437	mRNA	upregulation	flat	flat	NA	NA
FBgn0037164	CG11438	mRNA	flat	flat	flat	NA	NA
FBgn0029715	CG11444	mRNA	flat	flat	flat	NA	NA
FBgn0038737	CG11447	mRNA	flat	flat	flat	NA	NA
FBgn0024985	CG11448	mRNA	flat	flat	flat	NA	NA
FBgn0037162	CG11449	mRNA	flat	flat	flat	NA	NA
FBgn0038734	CG11453	mRNA	flat	flat	flat	NA	NA
FBgn0031224	CG11454	mRNA	upregulation	flat	flat	NA	NA
FBgn0037031	CG11456	mRNA	upregulation	flat	flat	NA	NA
FBgn0040637	CG11458	mRNA	flat	flat	flat	NA	NA
FBgn0037396	CG11459	mRNA	flat	flat	flat	NA	NA
FBgn0035346	CG1146	mRNA	flat	flat	flat	NA	NA
FBgn0039671	CG11470	mRNA	flat	flat	flat	NA	NA
FBgn0034688	CG11474	mRNA	flat	flat	flat	NA	NA
FBgn0034687	CG11475	mRNA	upregulation	flat	flat	NA	NA
FBgn0035397	CG11486	mRNA	flat	flat	flat	NA	NA
FBgn0039749	CG11498	mRNA	flat	flat	flat	NA	NA
FBgn0039733	CG11504	mRNA	flat	flat	flat	NA	NA
FBgn0035424	CG11505	mRNA	flat	flat	flat	NA	NA
FBgn0029584	CG11509	mRNA	flat	flat	flat	NA	NA
FBgn0037156	CG11523	mRNA	flat	upregulation	flat	mid_upregulation	NA
FBgn0036264	CG11529	mRNA	flat	flat	flat	NA	NA
FBgn0046296	CG11534	mRNA	flat	flat	flat	early_upregulation	NA
FBgn0035400	CG11537	mRNA	flat	flat	flat	NA	NA
FBgn0039859	CG11539	mRNA	flat	flat	flat	NA	NA
FBgn0039864	CG11550	mRNA	flat	flat	flat	NA	NA
FBgn0086856	CG11555	mRNA	upregulation	flat	downregulation	2TP_early-mid_upregulation	NA
FBgn0036249	CG11560	mRNA	flat	flat	flat	early_upregulation	NA
FBgn0031247	CG11562	mRNA	flat	flat	flat	early_upregulation	NA
FBgn0039868	CG11563	mRNA	upregulation	flat	flat	NA	NA
FBgn0031159	CG11566	mRNA	flat	flat	flat	NA	NA
FBgn0036230	CG11570	mRNA	flat	flat	flat	NA	NA
FBgn0039882	CG11576	mRNA	flat	flat	flat	NA	NA
FBgn0036847	CG11577	mRNA	flat	flat	flat	NA	NA
FBgn0030540	CG11581	mRNA	flat	flat	flat	NA	NA
FBgn0035524	CG11583	mRNA	flat	upregulation	flat	mid_upregulation	NA
FBgn0030541	CG11584	mRNA	flat	flat	flat	NA	NA
FBgn0030543	CG11585	mRNA	flat	flat	flat	NA	NA
FBgn0035520	CG11586	mRNA	flat	flat	flat	mid_upregulation	NA
FBgn0036221	CG11588	mRNA	flat	flat	flat	NA	NA
FBgn0030545	CG11590	mRNA	flat	flat	flat	NA	NA
FBgn0035488	CG11593	mRNA	upregulation	upregulation	flat	NA	NA
FBgn0035484	CG11594	mRNA	flat	flat	flat	NA	NA
FBgn0023522	CG11596	mRNA	upregulation	flat	flat	early_upregulation	NA
FBgn0036212	CG11597	mRNA	upregulation	flat	flat	early_upregulation	NA
FBgn0038067	CG11598	mRNA	flat	flat	flat	NA	NA
FBgn0038068	CG11600	mRNA	flat	flat	flat	NA	NA
FBgn0031244	CG11601	mRNA	flat	flat	flat	early_upregulation	NA
FBgn0038069	CG11608	mRNA	flat	flat	flat	NA	NA
FBgn0037313	CG1161	mRNA	upregulation	flat	flat	NA	NA
FBgn0031232	CG11617	mRNA	flat	flat	flat	NA	NA
FBgn0036836	CG11619	mRNA	upregulation	flat	flat	NA	NA
FBgn0038705	CG11626	mRNA	flat	flat	flat	NA	NA
FBgn0032965	CG11629	mRNA	flat	flat	flat	NA	NA
FBgn0032964	CG11630	mRNA	flat	flat	flat	NA	NA
FBgn0032968	CG11634	mRNA	flat	flat	flat	NA	NA
FBgn0033283	CG11635	mRNA	flat	flat	flat	NA	NA
FBgn0040351	CG11638	mRNA	flat	flat	flat	NA	NA
FBgn0036194	CG11652	mRNA	upregulation	flat	flat	early_upregulation	NA
FBgn0030638	CG11655	mRNA	flat	flat	flat	2TP_early-late_upregulation	NA
FBgn0038109	CG11656	mRNA	flat	flat	flat	NA	NA
FBgn0036196	CG11658	mRNA	upregulation	flat	flat	early_upregulation	NA
FBgn0038731	CG11659	mRNA	flat	flat	flat	NA	NA
FBgn0029539	CG11663	mRNA	flat	flat	flat	NA	NA
FBgn0040341	CG11664	mRNA	flat	flat	flat	NA	NA
FBgn0033028	CG11665	mRNA	upregulation	flat	downregulation	NA	NA
FBgn0040648	CG11666	mRNA	flat	flat	flat	NA	NA
FBgn0038113	CG11668	mRNA	flat	flat	flat	NA	NA
FBgn0038114	CG11670	mRNA	flat	flat	flat	NA	NA
FBgn0037562	CG11671	mRNA	flat	flat	flat	NA	NA
FBgn0037563	CG11672	mRNA	flat	flat	flat	NA	NA
FBgn0030551	CG11674	mRNA	flat	flat	flat	NA	NA
FBgn0030678	CG11679	mRNA	flat	flat	flat	NA	NA
FBgn0040551	CG11686	mRNA	flat	downregulation	downregulation	NA	NA
FBgn0037570	CG11693	mRNA	flat	flat	flat	NA	NA
FBgn0037571	CG11694	mRNA	flat	flat	flat	NA	NA
FBgn0030316	CG11695	mRNA	flat	flat	flat	NA	NA
FBgn0030314	CG11696	mRNA	flat	upregulation	flat	NA	NA
FBgn0030313	CG11697	mRNA	upregulation	upregulation	upregulation	2TP_early-late_upregulation	NA
FBgn0037572	CG11698	mRNA	flat	flat	flat	NA	NA
FBgn0030311	CG11699	mRNA	upregulation	upregulation	upregulation	2TP_early-late_upregulation	NA
FBgn0029856	CG11700	mRNA	flat	flat	flat	mid_upregulation	NA
FBgn0038690	CG11703	mRNA	flat	flat	flat	NA	NA
FBgn0031115	CG11710	mRNA	upregulation	flat	flat	NA	NA
FBgn0036170	CG11714	mRNA	flat	flat	flat	NA	NA
FBgn0264712	CG1172	mRNA	flat	flat	flat	NA	NA
FBgn0037777	CG11722	mRNA	flat	flat	flat	NA	NA
FBgn0031391	CG11723	mRNA	flat	flat	flat	NA	NA
FBgn0036156	CG11726	mRNA	flat	flat	flat	NA	NA
FBgn0037592	CG11737	mRNA	flat	upregulation	flat	NA	NA
FBgn0037239	CG11739	mRNA	flat	flat	flat	NA	NA
FBgn0040531	CG11741	mRNA	flat	flat	flat	NA	NA
FBgn0030292	CG11752	mRNA	flat	flat	flat	NA	NA
FBgn0037603	CG11753	mRNA	flat	flat	flat	NA	NA
FBgn0037611	CG11755	mRNA	flat	flat	flat	NA	NA
FBgn0030290	CG11756	mRNA	flat	flat	flat	NA	NA
FBgn0037615	CG11760	mRNA	flat	flat	flat	early_upregulation	NA
FBgn0037618	CG11762	mRNA	flat	flat	flat	early_upregulation	NA
FBgn0037625	CG11768	mRNA	flat	flat	flat	NA	NA
FBgn0039252	CG11771	mRNA	flat	upregulation	flat	mid_upregulation	NA
FBgn0033527	CG11777	mRNA	flat	flat	downregulation	NA	NA
FBgn0038683	CG11779	mRNA	flat	upregulation	flat	NA	NA
FBgn0039259	CG11781	mRNA	flat	flat	flat	NA	NA
FBgn0039264	CG11786	mRNA	flat	flat	flat	NA	NA
FBgn0034495	CG11788	mRNA	flat	flat	flat	NA	NA
FBgn0039265	CG11790	mRNA	flat	flat	flat	NA	NA
FBgn0039266	CG11791	mRNA	flat	flat	flat	NA	NA
FBgn0036992	CG11796	mRNA	upregulation	flat	flat	NA	NA
FBgn0030346	CG11802	mRNA	upregulation	flat	flat	NA	NA
FBgn0033996	CG11807	mRNA	flat	flat	flat	NA	NA
FBgn0034000	CG11808	mRNA	flat	flat	flat	NA	NA
FBgn0036099	CG11811	mRNA	flat	flat	flat	NA	NA
FBgn0035299	CG11815	mRNA	flat	flat	flat	NA	NA
FBgn0030495	CG11816	mRNA	flat	flat	flat	NA	NA
FBgn0033519	CG11825	mRNA	upregulation	flat	flat	early_upregulation	NA
FBgn0039616	CG11828	mRNA	flat	flat	flat	NA	NA
FBgn0031264	CG11835	mRNA	flat	flat	upregulation	NA	NA
FBgn0039272	CG11836	mRNA	upregulation	flat	flat	early_upregulation	NA
FBgn0039627	CG11837	mRNA	flat	upregulation	flat	mid_upregulation	NA
FBgn0039271	CG11839	mRNA	flat	flat	flat	early_upregulation	NA
FBgn0039628	CG11841	mRNA	flat	flat	flat	mid_upregulation	NA
FBgn0039629	CG11842	mRNA	flat	flat	flat	mid_upregulation	NA
FBgn0039630	CG11843	mRNA	upregulation	flat	upregulation	mid_upregulation	NA
FBgn0039293	CG11851	mRNA	flat	upregulation	flat	NA	NA
FBgn0039297	CG11852	mRNA	upregulation	flat	upregulation	NA	NA
FBgn0039299	CG11854	mRNA	downregulation	flat	flat	NA	NA
FBgn0039303	CG11857	mRNA	flat	flat	flat	NA	NA
FBgn0039305	CG11858	mRNA	flat	flat	flat	NA	NA
FBgn0028947	CG11865	mRNA	flat	flat	flat	NA	NA
FBgn0039633	CG11873	mRNA	flat	flat	flat	NA	NA
FBgn0039635	CG11876	mRNA	flat	flat	flat	NA	NA
FBgn0039310	CG11878	mRNA	flat	flat	flat	NA	NA
FBgn0039637	CG11880	mRNA	flat	flat	flat	mid_upregulation	NA
FBgn0039642	CG11882	mRNA	flat	flat	flat	NA	NA
FBgn0033538	CG11883	mRNA	upregulation	flat	flat	NA	NA
FBgn0031253	CG11885	mRNA	upregulation	flat	flat	early_upregulation	NA
FBgn0039308	CG11889	mRNA	flat	flat	flat	NA	NA
FBgn0039309	CG11891	mRNA	flat	flat	flat	NA	NA
FBgn0039313	CG11892	mRNA	flat	flat	flat	NA	NA
FBgn0039316	CG11893	mRNA	flat	flat	flat	NA	NA
FBgn0039644	CG11897	mRNA	upregulation	upregulation	flat	NA	NA
FBgn0039645	CG11898	mRNA	flat	flat	flat	NA	NA
FBgn0014427	CG11899	mRNA	flat	flat	flat	NA	NA
FBgn0028647	CG11902	mRNA	flat	flat	flat	NA	NA
FBgn0036678	CG11905	mRNA	flat	flat	flat	NA	NA
FBgn0034425	CG11906	mRNA	upregulation	upregulation	flat	NA	NA
FBgn0031249	CG11911	mRNA	flat	flat	flat	NA	NA
FBgn0031248	CG11912	mRNA	flat	flat	flat	NA	NA
FBgn0039274	CG11920	mRNA	upregulation	flat	downregulation	early_upregulation	NA
FBgn0031638	CG11927	mRNA	flat	flat	flat	mid_upregulation	NA
FBgn0031620	CG11929	mRNA	flat	flat	flat	NA	NA
FBgn0039656	CG11951	mRNA	flat	flat	flat	NA	NA
FBgn0034436	CG11961	mRNA	flat	upregulation	flat	NA	NA
FBgn0037644	CG11964	mRNA	flat	flat	flat	NA	NA
FBgn0037645	CG11966	mRNA	flat	flat	flat	NA	NA
FBgn0027503	CG11970	mRNA	flat	flat	flat	NA	NA
FBgn0037648	CG11975	mRNA	upregulation	upregulation	flat	early_upregulation	NA
FBgn0037650	CG11977	mRNA	flat	flat	flat	early_upregulation	NA
FBgn0037652	CG11980	mRNA	flat	flat	flat	early_upregulation	NA
FBgn0037653	CG11982	mRNA	flat	flat	flat	early_upregulation	NA
FBgn0037654	CG11983	mRNA	upregulation	flat	flat	early_upregulation	NA
FBgn0037655	CG11984	mRNA	flat	flat	flat	early_upregulation	NA
FBgn0040534	CG11985	mRNA	flat	flat	flat	early_upregulation	NA
FBgn0037656	CG11986	mRNA	upregulation	flat	flat	early_upregulation	NA
FBgn0037662	CG11997	mRNA	flat	flat	flat	NA	NA
FBgn0037312	CG11999	mRNA	flat	flat	flat	NA	NA
FBgn0035234	CG12003	mRNA	downregulation	flat	flat	mid_upregulation	NA
FBgn0035236	CG12004	mRNA	flat	upregulation	flat	mid_upregulation	NA
FBgn0035464	CG12006	mRNA	flat	upregulation	flat	NA	NA
FBgn0037293	CG12007	mRNA	flat	flat	flat	NA	NA
FBgn0035430	CG12009	mRNA	flat	downregulation	upregulation	late_upregulation	NA
FBgn0035443	CG12010	mRNA	flat	flat	flat	NA	NA
FBgn0035257	CG12011	mRNA	flat	flat	flat	NA	NA
FBgn0035444	CG12012	mRNA	flat	flat	flat	NA	NA
FBgn0035445	CG12014	mRNA	flat	flat	flat	NA	NA
FBgn0035436	CG12016	mRNA	flat	flat	flat	NA	NA
FBgn0035429	CG12017	mRNA	flat	flat	flat	NA	NA
FBgn0027903	CG12018	mRNA	flat	upregulation	flat	NA	NA
FBgn0035273	CG12020	mRNA	flat	flat	flat	NA	NA
FBgn0035283	CG12024	mRNA	upregulation	flat	flat	NA	NA
FBgn0035285	CG12025	mRNA	flat	upregulation	flat	mid_upregulation	NA
FBgn0035421	CG12034	mRNA	flat	upregulation	flat	NA	NA
FBgn0035263	CG12035	mRNA	flat	flat	flat	NA	NA
FBgn0035179	CG12038	mRNA	upregulation	flat	flat	NA	NA
FBgn0033206	CG12042	mRNA	upregulation	upregulation	flat	NA	NA
FBgn0032915	CG12050	mRNA	flat	upregulation	flat	mid_upregulation	NA
FBgn0039831	CG12054	mRNA	upregulation	flat	flat	NA	NA
FBgn0030099	CG12056	mRNA	flat	flat	flat	NA	NA
FBgn0030098	CG12057	mRNA	flat	flat	flat	NA	NA
FBgn0040031	CG12061	mRNA	flat	flat	flat	NA	NA
FBgn0030052	CG12065	mRNA	upregulation	flat	flat	NA	NA
FBgn0039796	CG12069	mRNA	flat	flat	flat	NA	NA
FBgn0039808	CG12071	mRNA	flat	flat	flat	NA	NA
FBgn0030065	CG12075	mRNA	upregulation	upregulation	flat	NA	NA
FBgn0035426	CG12078	mRNA	flat	flat	flat	NA	NA
FBgn0037386	CG1208	mRNA	flat	flat	flat	NA	NA
FBgn0030053	CG12081	mRNA	flat	flat	flat	NA	NA
FBgn0043458	CG12084	mRNA	flat	flat	flat	NA	NA
FBgn0035227	CG12090	mRNA	flat	flat	flat	NA	NA
FBgn0035228	CG12091	mRNA	flat	upregulation	flat	mid_upregulation	NA
FBgn0035372	CG12093	mRNA	upregulation	upregulation	flat	NA	NA
FBgn0030457	CG12096	mRNA	upregulation	upregulation	flat	NA	NA
FBgn0035232	CG12099	mRNA	flat	upregulation	flat	mid_upregulation	NA
FBgn0035238	CG12104	mRNA	upregulation	flat	downregulation	NA	NA
FBgn0035241	CG12105	mRNA	flat	flat	flat	NA	NA
FBgn0030100	CG12106	mRNA	upregulation	flat	flat	NA	NA
FBgn0033209	CG12107	mRNA	flat	flat	flat	NA	NA
FBgn0030050	CG12111	mRNA	flat	flat	flat	NA	NA
FBgn0030048	CG12112	mRNA	flat	flat	flat	NA	NA
FBgn0030097	CG12115	mRNA	flat	flat	flat	NA	NA
FBgn0030041	CG12116	mRNA	flat	upregulation	upregulation	mid_upregulation	NA
FBgn0030101	CG12118	mRNA	flat	upregulation	flat	NA	NA
FBgn0030102	CG12119	mRNA	flat	flat	flat	NA	NA
FBgn0030109	CG12121	mRNA	upregulation	flat	flat	early_upregulation	NA
FBgn0030039	CG12123	mRNA	flat	flat	flat	NA	NA
FBgn0030037	CG12125	mRNA	flat	upregulation	flat	NA	NA
FBgn0033280	CG12126	mRNA	flat	flat	flat	NA	NA
FBgn0033473	CG12128	mRNA	flat	flat	flat	NA	NA
FBgn0033475	CG12129	mRNA	flat	flat	flat	NA	NA
FBgn0037387	CG1213	mRNA	flat	flat	flat	NA	NA
FBgn0033469	CG12133	mRNA	flat	flat	flat	NA	NA
FBgn0033471	CG12134	mRNA	flat	flat	flat	NA	NA
FBgn0037325	CG12147	mRNA	flat	flat	flat	NA	GO:0016055:Wnt_signaling_pathway
FBgn0029957	CG12155	mRNA	upregulation	upregulation	flat	2TP_early-mid_upregulation	NA
FBgn0040775	CG12158	mRNA	flat	flat	flat	NA	NA
FBgn0033232	CG12159	mRNA	upregulation	flat	flat	NA	NA
FBgn0037329	CG12162	mRNA	flat	flat	flat	NA	NA
FBgn0260462	CG12163	mRNA	flat	upregulation	flat	NA	NA
FBgn0033158	CG12164	mRNA	upregulation	downregulation	flat	NA	NA
FBgn0037356	CG12170	mRNA	flat	flat	flat	early_upregulation	NA
FBgn0037354	CG12171	mRNA	upregulation	flat	flat	early_upregulation	NA
FBgn0037305	CG12173	mRNA	flat	flat	flat	NA	NA
FBgn0030510	CG12177	mRNA	flat	flat	flat	NA	NA
FBgn0025388	CG12179	mRNA	flat	flat	flat	NA	NA
FBgn0037377	CG1218	mRNA	flat	flat	flat	NA	NA
FBgn0028504	CG12182	mRNA	flat	flat	flat	NA	NA
FBgn0025387	CG12184	mRNA	flat	flat	flat	NA	NA
FBgn0031636	CG12194	mRNA	flat	flat	flat	mid_upregulation	NA
FBgn0031018	CG12200	mRNA	flat	upregulation	flat	mid_upregulation	NA
FBgn0031022	CG12204	mRNA	flat	flat	flat	mid_upregulation	NA
FBgn0029662	CG12206	mRNA	flat	flat	flat	NA	NA
FBgn0038220	CG12207	mRNA	flat	upregulation	flat	NA	NA
FBgn0033498	CG12209	mRNA	flat	flat	flat	NA	NA
FBgn0260742	CG12213	mRNA	flat	flat	flat	NA	NA
FBgn0043796	CG12219	mRNA	upregulation	upregulation	flat	mid_upregulation	NA
FBgn0037974	CG12224	mRNA	flat	downregulation	flat	NA	NA
FBgn0036723	CG12229	mRNA	flat	flat	flat	NA	NA
FBgn0031026	CG12231	mRNA	flat	flat	flat	NA	NA
FBgn0029822	CG12236	mRNA	flat	flat	flat	NA	NA
FBgn0031048	CG12237	mRNA	flat	flat	flat	NA	NA
FBgn0029810	CG12239	mRNA	flat	flat	flat	NA	NA
FBgn0038304	CG12241	mRNA	upregulation	upregulation	flat	2TP_early-mid_upregulation	NA
FBgn0026148	CG12253	mRNA	upregulation	flat	flat	2TP_early-mid_upregulation	NA
FBgn0038002	CG12256	mRNA	upregulation	flat	upregulation	NA	NA
FBgn0039557	CG12259	mRNA	flat	upregulation	flat	mid_upregulation	NA
FBgn0035811	CG12262	mRNA	flat	flat	flat	NA	NA
FBgn0034346	CG12263	mRNA	flat	flat	flat	NA	NA
FBgn0032393	CG12264	mRNA	flat	upregulation	flat	NA	NA
FBgn0038057	CG12267	mRNA	flat	upregulation	flat	mid_upregulation	NA
FBgn0039131	CG12268	mRNA	upregulation	flat	flat	NA	NA
FBgn0038665	CG12269	mRNA	flat	flat	flat	NA	NA
FBgn0037491	CG1227	mRNA	upregulation	flat	flat	NA	NA
FBgn0036571	CG12272	mRNA	flat	flat	flat	NA	NA
FBgn0038847	CG12278	mRNA	flat	flat	flat	NA	NA
FBgn0038080	CG12279	mRNA	flat	flat	flat	NA	NA
FBgn0032620	CG12288	mRNA	flat	upregulation	flat	NA	NA
FBgn0036160	CG12289	mRNA	flat	flat	flat	NA	NA
FBgn0039419	CG12290	mRNA	flat	flat	flat	NA	NA
FBgn0032295	CG12299	mRNA	upregulation	flat	flat	early_upregulation	NA
FBgn0036514	CG12301	mRNA	flat	upregulation	flat	NA	NA
FBgn0036515	CG12304	mRNA	flat	flat	flat	NA	NA
FBgn0032370	CG12307	mRNA	flat	flat	flat	NA	NA
FBgn0033542	CG12309	mRNA	flat	flat	flat	NA	NA
FBgn0035134	CG1231	mRNA	flat	flat	flat	NA	NA
FBgn0036467	CG12310	mRNA	flat	flat	flat	NA	NA
FBgn0036483	CG12316	mRNA	flat	flat	flat	NA	NA
FBgn0038590	CG12320	mRNA	flat	flat	upregulation	NA	NA
FBgn0038577	CG12321	mRNA	flat	upregulation	flat	NA	NA
FBgn0033557	CG12325	mRNA	flat	upregulation	flat	NA	NA
FBgn0035137	CG1233	mRNA	flat	flat	flat	NA	NA
FBgn0038617	CG12333	mRNA	upregulation	upregulation	flat	early_upregulation	NA
FBgn0033543	CG12338	mRNA	flat	flat	flat	NA	NA
FBgn0037489	CG1234	mRNA	flat	upregulation	flat	NA	NA
FBgn0033550	CG12341	mRNA	flat	upregulation	flat	NA	NA
FBgn0033556	CG12343	mRNA	flat	flat	flat	NA	NA
FBgn0033558	CG12344	mRNA	flat	flat	flat	NA	NA
FBgn0038558	CG12347	mRNA	flat	flat	flat	NA	NA
FBgn0040805	CG12355	mRNA	flat	flat	flat	NA	NA
FBgn0037370	CG1236	mRNA	flat	flat	flat	NA	NA
FBgn0038111	CG12360	mRNA	upregulation	flat	flat	NA	NA
FBgn0036082	CG12362	mRNA	flat	flat	flat	NA	NA
FBgn0033774	CG12374	mRNA	flat	flat	flat	NA	NA
FBgn0031987	CG12375	mRNA	flat	flat	flat	NA	NA
FBgn0033323	CG12376	mRNA	flat	flat	flat	NA	NA
FBgn0030676	CG12379	mRNA	flat	flat	flat	NA	NA
FBgn0033624	CG12384	mRNA	flat	flat	flat	NA	NA
FBgn0037368	CG1239	mRNA	upregulation	flat	flat	NA	NA
FBgn0033581	CG12391	mRNA	flat	upregulation	flat	NA	NA
FBgn0031768	CG12393	mRNA	upregulation	flat	flat	early_upregulation	NA
FBgn0030722	CG12395	mRNA	flat	flat	flat	NA	NA
FBgn0030596	CG12398	mRNA	flat	flat	flat	NA	NA
FBgn0038202	CG12402	mRNA	flat	flat	flat	NA	NA
FBgn0032465	CG12404	mRNA	flat	upregulation	flat	NA	NA
FBgn0039588	CG12413	mRNA	flat	flat	flat	NA	NA
FBgn0037797	CG12420	mRNA	flat	flat	flat	NA	NA
FBgn0039552	CG12426	mRNA	flat	flat	flat	NA	NA
FBgn0039543	CG12428	mRNA	flat	flat	flat	NA	NA
FBgn0032065	CG12438	mRNA	flat	flat	flat	NA	NA
FBgn0032094	CG12439	mRNA	flat	flat	flat	NA	NA
FBgn0031201	CG12446	mRNA	flat	flat	flat	NA	NA
FBgn0028857	CG12448	mRNA	flat	flat	flat	NA	NA
FBgn0035360	CG1246	mRNA	flat	flat	flat	NA	NA
FBgn0033861	CG12464	mRNA	flat	flat	flat	NA	NA
FBgn0040371	CG12470	mRNA	flat	flat	flat	NA	NA
FBgn0036809	CG12477	mRNA	flat	flat	flat	NA	NA
FBgn0040871	CG12479	mRNA	flat	flat	flat	NA	NA
FBgn0030537	CG12480	mRNA	flat	flat	flat	NA	NA
FBgn0030542	CG12481	mRNA	flat	flat	flat	NA	NA
FBgn0040688	CG12483	mRNA	flat	flat	flat	NA	NA
FBgn0086604	CG12484	mRNA	flat	flat	flat	NA	NA
FBgn0034782	CG12490	mRNA	flat	flat	flat	NA	NA
FBgn0034900	CG12491	mRNA	flat	flat	flat	NA	NA
FBgn0035571	CG12493	mRNA	flat	flat	flat	NA	NA
FBgn0040385	CG12496	mRNA	flat	flat	flat	NA	NA
FBgn0040356	CG12498	mRNA	flat	flat	flat	NA	NA
FBgn0038968	CG12499	mRNA	flat	flat	flat	NA	NA
FBgn0035171	CG12502	mRNA	flat	flat	flat	NA	NA
FBgn0031276	CG12506	mRNA	flat	flat	flat	NA	NA
FBgn0030729	CG12507	mRNA	flat	flat	flat	NA	NA
FBgn0031729	CG12511	mRNA	flat	flat	flat	NA	NA
FBgn0031703	CG12512	mRNA	flat	flat	flat	NA	NA
FBgn0039577	CG12516	mRNA	flat	flat	flat	NA	NA
FBgn0032311	CG12517	mRNA	flat	flat	flat	NA	NA
FBgn0036872	CG12519	mRNA	flat	flat	flat	NA	NA
FBgn0036324	CG12520	mRNA	flat	flat	flat	NA	NA
FBgn0040816	CG12521	mRNA	flat	flat	flat	NA	NA
FBgn0036131	CG12522	mRNA	flat	flat	flat	NA	NA
FBgn0036102	CG12523	mRNA	flat	flat	flat	NA	NA
FBgn0031064	CG12531	mRNA	flat	flat	flat	NA	NA
FBgn0029657	CG12535	mRNA	flat	flat	flat	NA	NA
FBgn0038157	CG12538	mRNA	flat	flat	flat	NA	NA
FBgn0030586	CG12539	mRNA	flat	flat	flat	NA	NA
FBgn0030570	CG12540	mRNA	flat	flat	flat	NA	NA
FBgn0029930	CG12541	mRNA	flat	flat	flat	NA	NA
FBgn0037178	CG12546	mRNA	flat	flat	flat	NA	NA
FBgn0250830	CG12547	mRNA	upregulation	flat	downregulation	NA	NA
FBgn0031974	CG12560	mRNA	upregulation	flat	flat	early_upregulation	NA
FBgn0039958	CG12567	mRNA	flat	downregulation	downregulation	NA	NA
FBgn0031190	CG12576	mRNA	upregulation	flat	flat	NA	NA
FBgn0037213	CG12581	mRNA	upregulation	flat	flat	NA	NA
FBgn0040684	CG12589	mRNA	flat	flat	flat	NA	NA
FBgn0037294	CG12590	mRNA	flat	flat	flat	NA	NA
FBgn0037811	CG12592	mRNA	downregulation	flat	flat	NA	NA
FBgn0037941	CG12594	mRNA	flat	flat	flat	NA	NA
FBgn0035481	CG12605	mRNA	flat	flat	flat	NA	NA
FBgn0035545	CG12607	mRNA	flat	flat	flat	NA	NA
FBgn0030630	CG12608	mRNA	flat	upregulation	flat	mid_upregulation	NA
FBgn0030952	CG12609	mRNA	flat	flat	flat	NA	NA
FBgn0040996	CG12617	mRNA	flat	flat	flat	NA	NA
FBgn0032626	CG12620	mRNA	flat	flat	flat	NA	NA
FBgn0030224	CG12637	mRNA	flat	flat	flat	NA	NA
FBgn0030202	CG12640	mRNA	flat	flat	flat	NA	NA
FBgn0040942	CG12643	mRNA	upregulation	flat	downregulation	NA	NA
FBgn0030181	CG12645	mRNA	flat	flat	flat	NA	NA
FBgn0035517	CG1265	mRNA	upregulation	flat	flat	mid_upregulation	NA
FBgn0031080	CG12655	mRNA	flat	flat	flat	NA	NA
FBgn0040929	CG12659	mRNA	upregulation	upregulation	flat	NA	NA
FBgn0030071	CG12661	mRNA	flat	flat	flat	NA	NA
FBgn0030074	CG12662	mRNA	flat	flat	flat	NA	NA
FBgn0030886	CG12672	mRNA	flat	flat	flat	NA	NA
FBgn0031388	CG12674	mRNA	flat	flat	flat	NA	NA
FBgn0031103	CG12679	mRNA	flat	flat	flat	NA	NA
FBgn0029740	CG12680	mRNA	flat	flat	flat	NA	NA
FBgn0029730	CG12681	mRNA	flat	flat	flat	NA	NA
FBgn0029729	CG12682	mRNA	flat	flat	flat	NA	NA
FBgn0029717	CG12684	mRNA	flat	flat	flat	NA	NA
FBgn0029707	CG12688	mRNA	flat	flat	flat	NA	NA
FBgn0029952	CG12689	mRNA	flat	flat	flat	NA	NA
FBgn0029701	CG12691	mRNA	flat	flat	flat	NA	NA
FBgn0029703	CG12692	mRNA	flat	flat	flat	NA	NA
FBgn0029705	CG12693	mRNA	flat	flat	flat	NA	NA
FBgn0030721	CG12698	mRNA	flat	flat	flat	NA	NA
FBgn0046294	CG12699	mRNA	flat	flat	downregulation	NA	NA
FBgn0031070	CG12702	mRNA	flat	flat	flat	NA	NA
FBgn0030666	CG12708	mRNA	flat	flat	flat	NA	NA
FBgn0035392	CG1271	mRNA	flat	flat	flat	NA	NA
FBgn0036536	CG12713	mRNA	flat	flat	flat	late_downregulation	NA
FBgn0030443	CG12715	mRNA	flat	flat	flat	NA	NA
FBgn0030439	CG12716	mRNA	flat	flat	flat	NA	NA
FBgn0030420	CG12717	mRNA	flat	flat	flat	NA	NA
FBgn0030373	CG12721	mRNA	flat	flat	flat	NA	NA
FBgn0030459	CG12723	mRNA	flat	flat	flat	NA	NA
FBgn0030483	CG12725	mRNA	flat	flat	flat	NA	NA
FBgn0029825	CG12728	mRNA	flat	flat	flat	NA	NA
FBgn0029816	CG12729	mRNA	flat	flat	flat	NA	NA
FBgn0035522	CG1273	mRNA	upregulation	flat	flat	mid_upregulation	NA
FBgn0029771	CG12730	mRNA	flat	flat	flat	NA	NA
FBgn0033184	CG12736	mRNA	flat	flat	flat	mid_upregulation	NA
FBgn0033459	CG12744	mRNA	upregulation	upregulation	flat	NA	NA
FBgn0037341	CG12746	mRNA	flat	upregulation	flat	NA	NA
FBgn0035321	CG1275	mRNA	flat	flat	flat	NA	NA
FBgn0035476	CG12766	mRNA	flat	flat	flat	NA	NA
FBgn0037206	CG12768	mRNA	flat	upregulation	flat	NA	NA
FBgn0033252	CG12769	mRNA	flat	flat	flat	NA	NA
FBgn0030055	CG12772	mRNA	flat	flat	flat	NA	NA
FBgn0024365	CG12773	mRNA	upregulation	flat	flat	early_upregulation	NA
FBgn0033301	CG12780	mRNA	flat	flat	flat	NA	NA
FBgn0034838	CG12782	mRNA	flat	flat	flat	NA	NA
FBgn0038448	CG12783	mRNA	flat	flat	flat	NA	NA
FBgn0038356	CG12784	mRNA	flat	flat	flat	NA	NA
FBgn0031041	CG12788	mRNA	flat	flat	upregulation	NA	NA
FBgn0031535	CG12795	mRNA	flat	flat	flat	NA	NA
FBgn0029909	CG12796	mRNA	flat	flat	flat	NA	NA
FBgn0037779	CG12811	mRNA	flat	upregulation	upregulation	NA	NA
FBgn0037796	CG12814	mRNA	flat	flat	flat	NA	NA
FBgn0037798	CG12817	mRNA	flat	flat	flat	NA	NA
FBgn0037809	CG12818	mRNA	upregulation	upregulation	flat	NA	NA
FBgn0033229	CG12822	mRNA	flat	flat	flat	NA	NA
FBgn0033222	CG12824	mRNA	flat	flat	flat	NA	NA
FBgn0033221	CG12825	mRNA	flat	flat	upregulation	NA	NA
FBgn0033207	CG12826	mRNA	flat	flat	flat	NA	NA
FBgn0033145	CG12828	mRNA	flat	flat	flat	NA	NA
FBgn0033141	CG12831	mRNA	flat	flat	flat	NA	NA
FBgn0033140	CG12836	mRNA	flat	flat	flat	NA	NA
FBgn0040666	CG12848	mRNA	flat	flat	flat	NA	NA
FBgn0035068	CG12849	mRNA	flat	flat	flat	NA	NA
FBgn0035086	CG12851	mRNA	flat	flat	flat	NA	NA
FBgn0040747	CG12853	mRNA	flat	flat	flat	NA	NA
FBgn0033963	CG12857	mRNA	flat	flat	flat	NA	NA
FBgn0033958	CG12858	mRNA	flat	flat	flat	NA	NA
FBgn0033954	CG12860	mRNA	flat	flat	downregulation	NA	NA
FBgn0033953	CG12861	mRNA	flat	flat	downregulation	NA	NA
FBgn0033950	CG12862	mRNA	flat	flat	flat	NA	NA
FBgn0033948	CG12863	mRNA	flat	upregulation	flat	NA	NA
FBgn0033955	CG12866	mRNA	flat	flat	flat	NA	NA
FBgn0033945	CG12868	mRNA	flat	flat	flat	NA	NA
FBgn0033943	CG12869	mRNA	flat	flat	flat	NA	NA
FBgn0037506	CG1287	mRNA	flat	flat	flat	NA	NA
FBgn0039544	CG12877	mRNA	flat	flat	flat	NA	NA
FBgn0250845	CG1288	mRNA	flat	flat	flat	NA	NA
FBgn0046258	CG12880	mRNA	flat	flat	flat	NA	NA
FBgn0039538	CG12883	mRNA	flat	flat	upregulation	NA	NA
FBgn0039523	CG12885	mRNA	flat	flat	flat	NA	NA
FBgn0033523	CG12895	mRNA	upregulation	flat	flat	early_upregulation	NA
FBgn0033521	CG12896	mRNA	flat	flat	flat	early_upregulation	NA
FBgn0033516	CG12898	mRNA	flat	flat	flat	NA	NA
FBgn0033512	CG12902	mRNA	flat	flat	flat	NA	NA
FBgn0250840	CG12907	mRNA	flat	flat	flat	NA	NA
FBgn0033507	CG12909	mRNA	flat	flat	flat	NA	NA
FBgn0035401	CG1291	mRNA	flat	flat	flat	NA	NA
FBgn0033502	CG12910	mRNA	flat	flat	flat	NA	NA
FBgn0033501	CG12911	mRNA	downregulation	downregulation	flat	NA	NA
FBgn0033497	CG12912	mRNA	flat	flat	flat	NA	NA
FBgn0033500	CG12913	mRNA	flat	flat	flat	NA	NA
FBgn0033499	CG12914	mRNA	flat	flat	flat	NA	NA
FBgn0033490	CG12917	mRNA	flat	flat	flat	NA	NA
FBgn0033481	CG12920	mRNA	flat	flat	flat	mid_upregulation	NA
FBgn0033461	CG12923	mRNA	flat	flat	flat	NA	NA
FBgn0033437	CG12926	mRNA	flat	flat	flat	NA	NA
FBgn0033429	CG12929	mRNA	flat	flat	flat	NA	NA
FBgn0033541	CG12934	mRNA	flat	flat	flat	NA	NA
FBgn0033547	CG12935	mRNA	flat	flat	flat	NA	NA
FBgn0033569	CG12942	mRNA	flat	flat	flat	NA	NA
FBgn0037755	CG12945	mRNA	flat	flat	flat	NA	NA
FBgn0037753	CG12947	mRNA	upregulation	flat	flat	mid_upregulation	NA
FBgn0037739	CG12948	mRNA	flat	flat	flat	early_upregulation	NA
FBgn0037736	CG12950	mRNA	flat	flat	flat	NA	NA
FBgn0037677	CG12951	mRNA	flat	flat	flat	NA	NA
FBgn0034031	CG12963	mRNA	flat	flat	flat	NA	NA
FBgn0034022	CG12964	mRNA	upregulation	upregulation	upregulation	NA	NA
FBgn0034047	CG12970	mRNA	flat	flat	flat	NA	NA
FBgn0037078	CG12971	mRNA	flat	flat	flat	NA	NA
FBgn0037065	CG12974	mRNA	flat	flat	flat	NA	NA
FBgn0037061	CG12975	mRNA	flat	flat	downregulation	NA	NA
FBgn0037040	CG12983	mRNA	flat	flat	flat	NA	NA
FBgn0037042	CG12984	mRNA	flat	flat	flat	NA	NA
FBgn0030881	CG12985	mRNA	flat	flat	flat	NA	NA
FBgn0030868	CG12986	mRNA	flat	flat	flat	NA	NA
FBgn0035501	CG1299	mRNA	upregulation	upregulation	flat	mid_upregulation	NA
FBgn0030859	CG12990	mRNA	flat	flat	flat	NA	NA
FBgn0030847	CG12991	mRNA	flat	flat	flat	NA	NA
FBgn0030846	CG12992	mRNA	flat	flat	flat	NA	NA
FBgn0040877	CG12994	mRNA	flat	flat	flat	NA	NA
FBgn0030826	CG12995	mRNA	flat	flat	flat	NA	NA
FBgn0030829	CG12998	mRNA	flat	flat	flat	NA	NA
FBgn0030807	CG13000	mRNA	flat	flat	flat	NA	NA
FBgn0030806	CG13001	mRNA	flat	upregulation	flat	NA	NA
FBgn0030804	CG13002	mRNA	flat	flat	flat	NA	NA
FBgn0030798	CG13003	mRNA	upregulation	flat	flat	NA	NA
FBgn0030797	CG13004	mRNA	flat	flat	flat	NA	NA
FBgn0030794	CG13005	mRNA	flat	flat	flat	NA	NA
FBgn0030780	CG13008	mRNA	flat	flat	flat	NA	NA
FBgn0030770	CG13010	mRNA	flat	flat	flat	NA	NA
FBgn0030769	CG13012	mRNA	flat	flat	flat	NA	NA
FBgn0030759	CG13014	mRNA	upregulation	flat	flat	NA	NA
FBgn0033899	CG13016	mRNA	flat	upregulation	flat	NA	NA
FBgn0040751	CG13018	mRNA	flat	flat	flat	NA	NA
FBgn0029669	CG13021	mRNA	flat	flat	flat	NA	NA
FBgn0036679	CG13022	mRNA	flat	flat	flat	NA	NA
FBgn0036677	CG13023	mRNA	flat	flat	flat	NA	NA
FBgn0036665	CG13024	mRNA	upregulation	flat	flat	NA	NA
FBgn0036660	CG13025	mRNA	flat	upregulation	flat	NA	NA
FBgn0036656	CG13026	mRNA	flat	flat	flat	NA	NA
FBgn0036676	CG13028	mRNA	flat	flat	flat	NA	NA
FBgn0036670	CG13029	mRNA	downregulation	downregulation	downregulation	NA	NA
FBgn0036655	CG13031	mRNA	flat	flat	flat	NA	NA
FBgn0036652	CG13032	mRNA	flat	flat	flat	NA	NA
FBgn0036638	CG13033	mRNA	flat	flat	flat	NA	NA
FBgn0040795	CG13038	mRNA	flat	flat	upregulation	NA	NA
FBgn0036609	CG13039	mRNA	flat	flat	flat	NA	NA
FBgn0031141	CG1304	mRNA	flat	flat	flat	NA	NA
FBgn0036608	CG13040	mRNA	flat	flat	flat	NA	NA
FBgn0036605	CG13041	mRNA	flat	flat	downregulation	NA	NA
FBgn0036602	CG13042	mRNA	flat	flat	flat	NA	NA
FBgn0036600	CG13043	mRNA	flat	flat	flat	NA	NA
FBgn0036599	CG13044	mRNA	flat	flat	upregulation	late_upregulation	NA
FBgn0036596	CG13045	mRNA	flat	upregulation	upregulation	late_upregulation	NA
FBgn0036595	CG13046	mRNA	upregulation	flat	upregulation	late_upregulation	NA
FBgn0036594	CG13047	mRNA	flat	flat	flat	late_upregulation	NA
FBgn0036593	CG13048	mRNA	flat	flat	flat	late_upregulation	NA
FBgn0036592	CG13049	mRNA	flat	flat	flat	late_upregulation	NA
FBgn0036591	CG13050	mRNA	flat	flat	flat	late_upregulation	NA
FBgn0040799	CG13051	mRNA	flat	flat	flat	NA	NA
FBgn0040801	CG13053	mRNA	flat	flat	flat	NA	NA
FBgn0036584	CG13054	mRNA	flat	flat	flat	NA	NA
FBgn0036583	CG13055	mRNA	flat	flat	flat	NA	NA
FBgn0040794	CG13056	mRNA	flat	flat	flat	NA	NA
FBgn0036610	CG13058	mRNA	flat	flat	flat	NA	NA
FBgn0036607	CG13059	mRNA	flat	flat	flat	NA	NA
FBgn0036606	CG13060	mRNA	flat	flat	flat	NA	NA
FBgn0036603	CG13062	mRNA	flat	flat	flat	NA	NA
FBgn0036601	CG13063	mRNA	flat	flat	flat	NA	NA
FBgn0040796	CG13064	mRNA	flat	flat	downregulation	late_upregulation	NA
FBgn0036590	CG13065	mRNA	flat	flat	flat	late_upregulation	NA
FBgn0040797	CG13066	mRNA	flat	flat	flat	late_upregulation	NA
FBgn0036589	CG13067	mRNA	upregulation	flat	upregulation	late_upregulation	NA
FBgn0036588	CG13068	mRNA	flat	flat	flat	NA	NA
FBgn0040798	CG13069	mRNA	flat	flat	flat	NA	NA
FBgn0026566	CG1307	mRNA	upregulation	flat	flat	NA	NA
FBgn0036586	CG13070	mRNA	flat	flat	flat	NA	NA
FBgn0036585	CG13071	mRNA	flat	flat	flat	NA	NA
FBgn0036577	CG13073	mRNA	flat	flat	flat	NA	NA
FBgn0036567	CG13074	mRNA	flat	flat	flat	early_upregulation	NA
FBgn0036563	CG13075	mRNA	flat	flat	flat	NA	NA
FBgn0032810	CG13077	mRNA	flat	flat	flat	NA	NA
FBgn0032809	CG13078	mRNA	flat	flat	flat	NA	NA
FBgn0032804	CG13081	mRNA	flat	downregulation	upregulation	NA	NA
FBgn0032803	CG13082	mRNA	upregulation	upregulation	upregulation	NA	NA
FBgn0032789	CG13083	mRNA	flat	flat	flat	NA	NA
FBgn0032788	CG13084	mRNA	flat	flat	flat	NA	NA
FBgn0032780	CG13085	mRNA	flat	downregulation	flat	NA	NA
FBgn0032770	CG13086	mRNA	flat	flat	flat	NA	NA
FBgn0032047	CG13088	mRNA	flat	flat	flat	NA	NA
FBgn0035519	CG1309	mRNA	flat	upregulation	flat	mid_upregulation	NA
FBgn0032054	CG13090	mRNA	flat	upregulation	flat	2TP_early-mid_upregulation	NA
FBgn0032055	CG13091	mRNA	flat	flat	flat	2TP_early-mid_upregulation	NA
FBgn0032050	CG13096	mRNA	flat	upregulation	flat	mid_upregulation	NA
FBgn0032051	CG13097	mRNA	flat	upregulation	flat	mid_upregulation	NA
FBgn0032084	CG13101	mRNA	upregulation	flat	downregulation	early_upregulation	NA
FBgn0032088	CG13102	mRNA	flat	flat	flat	NA	NA
FBgn0032100	CG13108	mRNA	flat	flat	flat	NA	NA
FBgn0035523	CG1311	mRNA	upregulation	upregulation	flat	mid_upregulation	NA
FBgn0032111	CG13110	mRNA	flat	flat	flat	NA	NA
FBgn0032126	CG13113	mRNA	flat	flat	flat	NA	NA
FBgn0032127	CG13114	mRNA	flat	flat	flat	NA	NA
FBgn0032139	CG13116	mRNA	flat	flat	flat	NA	NA
FBgn0032140	CG13117	mRNA	flat	flat	flat	NA	NA
FBgn0032150	CG13123	mRNA	upregulation	flat	flat	NA	NA
FBgn0032156	CG13124	mRNA	flat	flat	flat	NA	NA
FBgn0032168	CG13126	mRNA	flat	flat	flat	NA	NA
FBgn0032176	CG13127	mRNA	flat	flat	flat	NA	NA
FBgn0032175	CG13131	mRNA	flat	flat	flat	NA	NA
FBgn0032181	CG13133	mRNA	flat	flat	flat	NA	NA
FBgn0032184	CG13135	mRNA	flat	flat	flat	NA	NA
FBgn0032188	CG13137	mRNA	flat	flat	flat	NA	NA
FBgn0032211	CG13138	mRNA	flat	flat	flat	NA	NA
FBgn0031134	CG1314	mRNA	flat	flat	flat	NA	NA
FBgn0032260	CG13144	mRNA	flat	flat	flat	NA	NA
FBgn0033767	CG13148	mRNA	flat	flat	flat	NA	NA
FBgn0026565	CG1315	mRNA	flat	flat	flat	NA	NA
FBgn0033750	CG13151	mRNA	flat	upregulation	flat	NA	NA
FBgn0033736	CG13154	mRNA	flat	flat	flat	NA	NA
FBgn0033723	CG13155	mRNA	flat	flat	flat	NA	NA
FBgn0033732	CG13157	mRNA	flat	flat	flat	NA	NA
FBgn0033721	CG13159	mRNA	flat	flat	flat	NA	NA
FBgn0035526	CG1316	mRNA	flat	flat	flat	mid_upregulation	NA
FBgn0033720	CG13160	mRNA	flat	flat	flat	NA	NA
FBgn0033712	CG13163	mRNA	upregulation	upregulation	flat	NA	NA
FBgn0061197	CG13164	mRNA	flat	flat	downregulation	NA	NA
FBgn0033705	CG13168	mRNA	flat	flat	flat	NA	NA
FBgn0035333	CG1317	mRNA	upregulation	flat	flat	NA	NA
FBgn0033703	CG13170	mRNA	flat	flat	flat	NA	NA
FBgn0033701	CG13171	mRNA	flat	flat	flat	NA	NA
FBgn0033693	CG13175	mRNA	upregulation	flat	flat	NA	NA
FBgn0040759	CG13177	mRNA	flat	flat	flat	NA	NA
FBgn0033661	CG13185	mRNA	flat	flat	flat	NA	NA
FBgn0033680	CG13186	mRNA	flat	flat	flat	NA	NA
FBgn0035529	CG1319	mRNA	flat	flat	flat	NA	NA
FBgn0033653	CG13192	mRNA	flat	upregulation	flat	NA	NA
FBgn0033650	CG13193	mRNA	flat	flat	flat	NA	NA
FBgn0033645	CG13196	mRNA	flat	flat	flat	NA	NA
FBgn0062449	CG13197	mRNA	flat	upregulation	flat	NA	NA
FBgn0033640	CG13198	mRNA	flat	flat	flat	NA	NA
FBgn0033623	CG13202	mRNA	flat	flat	flat	NA	NA
FBgn0033628	CG13203	mRNA	flat	flat	flat	NA	NA
FBgn0033627	CG13204	mRNA	flat	flat	upregulation	NA	NA
FBgn0033592	CG13215	mRNA	flat	flat	flat	NA	NA
FBgn0033591	CG13216	mRNA	flat	flat	flat	NA	NA
FBgn0033590	CG13217	mRNA	flat	flat	flat	NA	NA
FBgn0033587	CG13218	mRNA	flat	flat	flat	NA	NA
FBgn0033608	CG13220	mRNA	flat	flat	flat	early_upregulation	NA
FBgn0033599	CG13223	mRNA	flat	flat	flat	late_upregulation	NA
FBgn0033594	CG13226	mRNA	flat	flat	flat	NA	NA
FBgn0033589	CG13227	mRNA	flat	flat	flat	NA	NA
FBgn0033588	CG13228	mRNA	flat	flat	flat	NA	NA
FBgn0033579	CG13229	mRNA	flat	flat	flat	NA	NA
FBgn0040764	CG13230	mRNA	flat	flat	flat	NA	NA
FBgn0033580	CG13231	mRNA	flat	flat	flat	NA	NA
FBgn0037197	CG13239	mRNA	flat	flat	flat	NA	NA
FBgn0031129	CG1324	mRNA	flat	flat	flat	NA	NA
FBgn0028903	CG13243	mRNA	flat	flat	flat	NA	NA
FBgn0032577	CG13244	mRNA	flat	flat	flat	NA	NA
FBgn0045827	CG13245	mRNA	flat	flat	flat	NA	NA
FBgn0036979	CG13247	mRNA	upregulation	upregulation	upregulation	2TP_early-mid_upregulation	NA
FBgn0036984	CG13248	mRNA	flat	flat	flat	NA	NA
FBgn0037013	CG13250	mRNA	flat	flat	flat	NA	NA
FBgn0037014	CG13251	mRNA	flat	flat	flat	NA	NA
FBgn0037016	CG13252	mRNA	flat	flat	flat	NA	NA
FBgn0040636	CG13255	mRNA	upregulation	flat	flat	NA	NA
FBgn0032582	CG13258	mRNA	downregulation	downregulation	downregulation	mid_downregulation	NA
FBgn0086673	CG13272	mRNA	flat	flat	flat	NA	NA
FBgn0032609	CG13280	mRNA	flat	flat	flat	NA	NA
FBgn0032612	CG13282	mRNA	flat	flat	flat	NA	NA
FBgn0032613	CG13283	mRNA	flat	flat	flat	NA	NA
FBgn0032614	CG13284	mRNA	flat	upregulation	upregulation	NA	NA
FBgn0035611	CG13285	mRNA	flat	flat	flat	NA	NA
FBgn0035643	CG13287	mRNA	flat	flat	flat	NA	NA
FBgn0035648	CG13288	mRNA	flat	flat	flat	NA	NA
FBgn0035677	CG13293	mRNA	flat	flat	flat	NA	NA
FBgn0035674	CG13295	mRNA	flat	upregulation	upregulation	NA	NA
FBgn0035687	CG13296	mRNA	flat	flat	flat	NA	NA
FBgn0035685	CG13297	mRNA	flat	flat	flat	NA	NA
FBgn0035692	CG13298	mRNA	flat	flat	flat	NA	NA
FBgn0035694	CG13299	mRNA	flat	flat	flat	NA	NA
FBgn0035699	CG13300	mRNA	flat	flat	flat	NA	NA
FBgn0035921	CG13305	mRNA	flat	flat	flat	NA	NA
FBgn0040828	CG13306	mRNA	flat	flat	flat	NA	NA
FBgn0035932	CG13308	mRNA	flat	flat	flat	NA	NA
FBgn0035933	CG13309	mRNA	flat	flat	flat	NA	NA
FBgn0035928	CG13310	mRNA	flat	flat	flat	NA	NA
FBgn0035929	CG13311	mRNA	flat	flat	flat	NA	NA
FBgn0035931	CG13312	mRNA	flat	flat	flat	NA	NA
FBgn0035941	CG13313	mRNA	flat	flat	flat	NA	NA
FBgn0035949	CG13314	mRNA	flat	flat	flat	NA	NA
FBgn0040827	CG13315	mRNA	flat	flat	upregulation	NA	NA
FBgn0037627	CG13318	mRNA	flat	flat	flat	NA	NA
FBgn0033781	CG13319	mRNA	flat	upregulation	flat	NA	NA
FBgn0033787	CG13321	mRNA	flat	flat	flat	NA	NA
FBgn0033784	CG13322	mRNA	flat	upregulation	flat	NA	NA
FBgn0033788	CG13323	mRNA	flat	flat	flat	NA	NA
FBgn0033789	CG13324	mRNA	flat	flat	flat	NA	NA
FBgn0033792	CG13325	mRNA	flat	flat	flat	NA	NA
FBgn0033794	CG13326	mRNA	flat	flat	flat	NA	NA
FBgn0033848	CG13330	mRNA	flat	flat	flat	NA	NA
FBgn0033850	CG13331	mRNA	flat	flat	flat	NA	NA
FBgn0033851	CG13332	mRNA	flat	flat	flat	NA	NA
FBgn0033856	CG13334	mRNA	flat	flat	flat	NA	NA
FBgn0033863	CG13337	mRNA	flat	flat	flat	NA	NA
FBgn0033871	CG13339	mRNA	flat	flat	flat	NA	NA
FBgn0033884	CG13344	mRNA	upregulation	flat	flat	NA	NA
FBgn0026874	CG13358	mRNA	flat	flat	flat	NA	NA
FBgn0025616	CG13359	mRNA	flat	flat	flat	NA	NA
FBgn0025620	CG13360	mRNA	flat	flat	upregulation	NA	NA
FBgn0029532	CG13361	mRNA	flat	flat	flat	NA	NA
FBgn0029531	CG13362	mRNA	flat	flat	upregulation	NA	NA
FBgn0026879	CG13364	mRNA	flat	flat	flat	NA	NA
FBgn0029529	CG13365	mRNA	flat	flat	flat	NA	NA
FBgn0025633	CG13366	mRNA	flat	flat	flat	NA	NA
FBgn0025634	CG13367	mRNA	flat	upregulation	flat	NA	NA
FBgn0025640	CG13369	mRNA	flat	flat	flat	NA	NA
FBgn0029522	CG13373	mRNA	flat	flat	flat	NA	NA
FBgn0040370	CG13375	mRNA	flat	flat	flat	NA	NA
FBgn0029518	CG13376	mRNA	flat	flat	flat	NA	NA
FBgn0261446	CG13377	mRNA	upregulation	flat	flat	NA	NA
FBgn0036799	CG13380	mRNA	flat	downregulation	flat	NA	NA
FBgn0032036	CG13384	mRNA	upregulation	flat	flat	early_upregulation	NA
FBgn0032039	CG13385	mRNA	flat	flat	flat	early_upregulation	NA
FBgn0032040	CG13386	mRNA	flat	flat	flat	early_upregulation	NA
FBgn0033202	CG1339	mRNA	flat	flat	flat	NA	NA
FBgn0032031	CG13390	mRNA	flat	flat	flat	2TP_early-mid_upregulation	NA
FBgn0032033	CG13392	mRNA	flat	upregulation	flat	2TP_early-mid_upregulation	NA
FBgn0014417	CG13397	mRNA	upregulation	upregulation	flat	early_upregulation	NA
FBgn0032042	CG13398	mRNA	flat	flat	flat	NA	NA
FBgn0039797	CG1340	mRNA	flat	flat	flat	NA	NA
FBgn0030544	CG13403	mRNA	flat	flat	upregulation	NA	NA
FBgn0030559	CG13404	mRNA	flat	flat	flat	NA	NA
FBgn0035097	CG13405	mRNA	flat	flat	flat	NA	NA
FBgn0038931	CG13407	mRNA	flat	flat	flat	NA	NA
FBgn0038929	CG13408	mRNA	flat	flat	flat	NA	NA
FBgn0038926	CG13409	mRNA	flat	flat	flat	NA	NA
FBgn0034513	CG13423	mRNA	flat	flat	flat	NA	NA
FBgn0034510	CG13426	mRNA	flat	flat	flat	NA	NA
FBgn0034514	CG13427	mRNA	flat	flat	flat	NA	NA
FBgn0034515	CG13428	mRNA	flat	flat	flat	NA	NA
FBgn0034518	CG13430	mRNA	upregulation	upregulation	upregulation	mid_upregulation	NA
FBgn0034532	CG13436	mRNA	flat	flat	flat	NA	NA
[truncated: 15,122 more rows]
