# Supplementary material for: Damage-responsive elements in Drosophila regeneration
Source: Genome Res. 2018 Dec;28(12):1852–66. doi: 10.1101/gr.233098.117 (PMC6280756; doi:10.1101/gr.233098.117)
Supplement: Supplemental Material [file supp_gr.233098.117_Supplemental_Table_S4.xlsx]

## Sheet: comparative_analysis_peaks
id	coordinates	peak_distribution	early_classification	mid_classification	late_classification	Faire-TP	Faire-tissue	phastCons	count_spp_aligment	norm-avg_alignment	count_spp_STARR
PEAK000001	chr2L:10002435-10002583	proximal	discordant	discordant	iDRRE	L3	eye-antennal_disc	0.13	13	0.81936	2
PEAK000005	chr2L:10009916-10010342	first-intron	iDRRE	flat	flat	3TP	3TP	0.54	21	0.769028	0
PEAK000014	chr2L:10057211-10057598	first-intron	flat	iDRRE	discordant	Embryo-Pharate	3TP	0.29	23	0.651399	0
PEAK000016	chr2L:1007129-1008157	distal	flat	iDRRE	flat	3TP	3TP	0.63	20	0.861079	2
PEAK000017	chr2L:10143295-10143466	proximal	iDRRE	flat	flat	3TP	2TP	0.56	19	0.355186	0
PEAK000020	chr2L:10208960-10209189	first-intron	iDRRE	flat	flat	L3	eye-antennal_disc	0.75	18	0.875895	0
PEAK000021	chr2L:10220826-10221009	first-intron	iDRRE	discordant	discordant	NA	Not_reused	0.63	14	0.847135	0
PEAK000024	chr2L:10226285-10226432	first-intron	iDRRE	flat	flat	L3	2TP	0.75	15	0.863576	0
PEAK000030	chr2L:10249720-10250125	first-intron	iDRRE	flat	flat	L3-Pharate	Not_reused	0.87	16	0.916768	0
PEAK000033	chr2L:10259964-10260284	first-intron	iDRRE	flat	flat	3TP	2TP	0.44	17	0.744887	0
PEAK000038	chr2L:10277522-10277667	proximal	iDRRE	flat	flat	L3	2TP	0.47	17	0.80672	0
PEAK000048	chr2L:10334653-10335307	first-intron	iDRRE	flat	flat	3TP	4TP	0.79	17	0.823152	0
PEAK000069	chr2L:10479935-10480036	first-intron	discordant	discordant	iDRRE	L3	larval_cns	0.1	10	0.793233	0
PEAK000075	chr2L:10515869-10516093	proximal	iDRRE	flat	flat	Embryo-Pharate	2TP	0.87	20	0.689942	0
PEAK000076	chr2L:10516236-10516801	proximal	iDRRE	flat	flat	3TP	3TP	0.76	23	0.86296	1
PEAK000079	chr2L:10528937-10529275	first-intron	iDRRE	flat	flat	3TP	2TP	0.71	21	0.828881	2
PEAK000081	chr2L:10612849-10613560	first-intron	iDRRE	flat	iDRRE	L3	4TP	0.82	21	0.802885	1
PEAK000086	chr2L:10632980-10633335	first-intron	iDRRE	flat	flat	NA	Not_reused	0.83	20	0.847949	0
PEAK000087	chr2L:1063636-1064166	first-intron	flat	iDRRE	flat	L3	2TP	0.84	23	0.753077	0
PEAK000089	chr2L:10654651-10654806	distal	iDRRE	flat	flat	3TP	T3leg_disc	0.44	21	0.564964	0
PEAK000090	chr2L:10661132-10661663	proximal	iDRRE	flat	flat	3TP	3TP	0.78	21	0.694666	0
PEAK000095	chr2L:10677697-10678011	first-intron	iDRRE	flat	flat	Embryo-Pharate	3TP	0.71	19	0.75516	0
PEAK000096	chr2L:10684599-10684768	proximal	iDRRE	iDRRE	iDRRE	NA	Not_reused	0.74	19	0.932763	2
PEAK000100	chr2L:1071044-1071904	first-intron	iDRRE	flat	flat	Embryo-L3	eye-antennal_disc	0.8	23	0.766531	1
PEAK000101	chr2L:10725306-10725525	proximal	iDRRE	flat	flat	Embryo-Pharate	2TP	0.71	23	0.807554	0
PEAK000107	chr2L:10757062-10757442	proximal	iDRRE	flat	flat	3TP	4TP	0.7	20	0.862755	0
PEAK000110	chr2L:1077028-1077285	proximal	iDRRE	flat	flat	3TP	2TP	0.93	22	0.684735	0
PEAK000111	chr2L:10774161-10774376	distal	iDRRE	flat	flat	3TP	2TP	0.71	24	0.728063	0
PEAK000114	chr2L:107820-108239	proximal	iDRRE	flat	flat	3TP	4TP	0.68	23	0.770244	0
PEAK000116	chr2L:10791575-10792085	first-intron	iDRRE	flat	flat	L3	2TP	0.68	22	0.813904	0
PEAK000120	chr2L:10801923-10802569	first-intron	iDRRE	flat	flat	Embryo-Pharate	3TP	0.84	21	0.806933	2
PEAK000124	chr2L:10850271-10850489	first-intron	iDRRE	flat	iDRRE	3TP	3TP	0.74	21	0.858648	1
PEAK000127	chr2L:108593-109410	proximal	flat	iDRRE	flat	3TP	3TP	0.53	27	0.710072	3
PEAK000128	chr2L:10967265-10967503	distal	flat	discordant	iDRRE	3TP	3TP	0.44	20	0.698042	3
PEAK000129	chr2L:10967600-10967947	distal	iDRRE	iDRRE	flat	3TP	3TP	0.81	20	0.829016	3
PEAK000132	chr2L:10977008-10977395	first-intron	flat	iDRRE	flat	3TP	2TP	0.67	19	0.915977	1
PEAK000136	chr2L:11014175-11014749	proximal	iDRRE	iDRRE	flat	3TP	3TP	0.91	25	0.788426	0
PEAK000137	chr2L:11020676-11021722	distal	flat	iDRRE	flat	Embryo-Pharate	2TP	0.68	21	0.867331	3
PEAK000139	chr2L:11024232-11024612	distal	iDRRE	flat	flat	Embryo-L3	2TP	0.83	21	0.820628	2
PEAK000140	chr2L:11032480-11032819	proximal	flat	iDRRE	flat	3TP	2TP	0.73	21	0.843683	0
PEAK000143	chr2L:11042653-11043121	distal	flat	iDRRE	flat	Pharate	Not_reused	0.67	22	0.825265	3
PEAK000144	chr2L:11046618-11046933	distal	discordant	iDRRE	flat	Embryo-Pharate	2TP	0.76	22	0.887912	3
PEAK000145	chr2L:11049653-11050304	distal	iDRRE	iDRRE	flat	Embryo-Pharate	2TP	0.68	23	0.791996	3
PEAK000150	chr2L:11057760-11057900	first-intron	iDRRE	iDRRE	flat	Embryo-Pharate	2TP	0.62	18	0.795213	1
PEAK000151	chr2L:11059097-11059280	first-intron	flat	iDRRE	flat	NA	Not_reused	0.99	22	0.784542	3
PEAK000153	chr2L:11060168-11060754	first-intron	flat	iDRRE	flat	L3	2TP	0.75	22	0.871121	0
PEAK000154	chr2L:11061059-11061570	first-intron	flat	iDRRE	flat	3TP	2TP	0.89	21	0.884948	1
PEAK000160	chr2L:11069914-11070251	proximal	flat	iDRRE	flat	3TP	2TP	0.81	21	0.7975	0
PEAK000162	chr2L:11072774-11072944	proximal	flat	iDRRE	flat	L3	T3leg_disc	0.92	22	0.881173	0
PEAK000169	chr2L:11113383-11113631	proximal	iDRRE	iDRRE	flat	Embryo-L3	larval_cns	0.65	22	0.775468	0
PEAK000172	chr2L:11144136-11144278	proximal	discordant	iDRRE	discordant	NA	Not_reused	0.97	24	0.987469	0
PEAK000175	chr2L:11168778-11168998	distal	iDRRE	flat	iDRRE	Embryo-Pharate	larval_cns	0.82	22	0.801318	0
PEAK000178	chr2L:11175211-11175867	distal	flat	iDRRE	flat	3TP	3TP	0.67	22	0.847902	3
PEAK000179	chr2L:11176138-11176675	distal	iDRRE	flat	flat	L3	2TP	0.67	17	0.872059	0
PEAK000182	chr2L:11181622-11182148	distal	flat	iDRRE	flat	L3	3TP	0.61	22	0.856333	3
PEAK000185	chr2L:11185163-11185367	distal	iDRRE	flat	flat	L3	2TP	0.55	21	0.874645	2
PEAK000188	chr2L:11196791-11197184	distal	iDRRE	flat	flat	Embryo-Pharate	2TP	0.78	19	0.904196	0
PEAK000189	chr2L:11206934-11207137	proximal	iDRRE	flat	discordant	Embryo	Not_reused	0.87	21	0.769531	3
PEAK000192	chr2L:11219948-11220092	distal	flat	flat	iDRRE	Embryo-Pharate	2TP	0.8	17	0.804761	1
PEAK000193	chr2L:11221045-11221626	distal	iDRRE	flat	flat	3TP	3TP	0.61	22	0.80473	1
PEAK000194	chr2L:11222026-11222195	distal	discordant	iDRRE	flat	NA	Not_reused	0.77	23	0.744383	0
PEAK000196	chr2L:11271674-11272310	proximal	flat	iDRRE	flat	3TP	3TP	0.79	18	0.808355	0
PEAK000200	chr2L:1128393-1128795	first-intron	iDRRE	flat	flat	3TP	T3leg_disc	0.52	22	0.721691	3
PEAK000201	chr2L:11291493-11292077	proximal	iDRRE	iDRRE	flat	Embryo-Pharate	haltere_disc	0.72	23	0.797383	0
PEAK000204	chr2L:11306344-11306880	proximal	flat	iDRRE	flat	Embryo-Pharate	2TP	0.71	23	0.89164	0
PEAK000207	chr2L:11312781-11313467	distal	flat	iDRRE	flat	L3	haltere_disc	0.7	23	0.859434	1
PEAK000208	chr2L:11317994-11318100	proximal	iDRRE	discordant	flat	Pharate	Not_reused	0.9	21	0.827008	0
PEAK000209	chr2L:11320278-11320792	proximal	iDRRE	iDRRE	flat	Embryo-Pharate	haltere_disc	0.71	24	0.84099	0
PEAK000211	chr2L:11323812-11324020	distal	iDRRE	flat	iDRRE	Embryo-Pharate	2TP	0.88	23	0.844348	1
PEAK000212	chr2L:11324204-11324392	distal	flat	iDRRE	discordant	L3	T3leg_disc	0.86	21	0.898247	1
PEAK000213	chr2L:11326264-11326521	distal	iDRRE	iDRRE	flat	NA	Not_reused	0.87	24	0.772892	0
PEAK000214	chr2L:11326689-11327205	distal	iDRRE	iDRRE	flat	NA	Not_reused	0.72	23	0.885758	0
PEAK000219	chr2L:11362723-11363272	first-intron	iDRRE	iDRRE	flat	Embryo-L3	4TP	0.77	23	0.771176	1
PEAK000221	chr2L:11379075-11379821	distal	flat	iDRRE	discordant	3TP	haltere_disc	0.93	22	0.895249	0
PEAK000222	chr2L:11382585-11383312	distal	iDRRE	iDRRE	flat	3TP	2TP	0.76	22	0.884206	1
PEAK000223	chr2L:11384231-11384858	distal	iDRRE	iDRRE	flat	NA	Not_reused	0.75	22	0.83411	0
PEAK000224	chr2L:11385250-11385660	distal	iDRRE	flat	flat	L3	haltere_disc	0.75	23	0.845145	0
PEAK000225	chr2L:11386112-11386441	distal	flat	iDRRE	lower_peak	Pharate	Not_reused	0.86	23	0.875777	0
PEAK000227	chr2L:11396863-11397126	distal	iDRRE	iDRRE	flat	NA	Not_reused	0.62	24	0.799116	2
PEAK000229	chr2L:11399816-11400151	distal	iDRRE	flat	iDRRE	L3	haltere_disc	0.69	23	0.798008	1
PEAK000232	chr2L:11405797-11406141	distal	flat	iDRRE	flat	L3	haltere_disc	0.84	22	0.867894	2
PEAK000233	chr2L:11407044-11407776	distal	flat	iDRRE	flat	Embryo-Pharate	2TP	0.74	24	0.837505	2
PEAK000237	chr2L:11428589-11428777	distal	iDRRE	discordant	discordant	Pharate	Not_reused	0.87	23	0.715566	0
PEAK000238	chr2L:11431499-11431730	distal	iDRRE	flat	flat	Embryo-Pharate	haltere_disc	0.75	23	0.886113	0
PEAK000242	chr2L:11447392-11448095	proximal	iDRRE	flat	flat	3TP	4TP	0.75	24	0.855622	2
PEAK000246	chr2L:11470232-11470410	distal	flat	discordant	iDRRE	3TP	eye-antennal_disc	0.93	21	0.800958	0
PEAK000247	chr2L:11474011-11474152	distal	flat	flat	iDRRE	L3-Pharate	Not_reused	0.65	22	0.799584	0
PEAK000248	chr2L:11475106-11475266	distal	iDRRE	lower_peak	iDRRE	NA	Not_reused	0.1	21	0.871374	0
PEAK000250	chr2L:11500579-11500877	proximal	iDRRE	iDRRE	iDRRE	3TP	eye-antennal_disc	0.7	20	0.732443	0
PEAK000254	chr2L:11516383-11516569	first-intron	flat	iDRRE	flat	3TP	4TP	0.84	20	0.755166	1
PEAK000258	chr2L:1157457-1157690	first-intron	iDRRE	flat	flat	Embryo-Pharate	2TP	0.7	20	0.882422	4
PEAK000259	chr2L:1157834-1158012	first-intron	iDRRE	flat	flat	3TP	3TP	0.58	20	0.767035	4
PEAK000262	chr2L:11587609-11587888	first-intron	iDRRE	flat	iDRRE	NA	Not_reused	0.73	22	0.791677	0
PEAK000270	chr2L:11756009-11756434	proximal	iDRRE	flat	flat	Embryo-L3	2TP	0.66	23	0.760337	0
PEAK000272	chr2L:11804941-11805308	distal	iDRRE	flat	flat	3TP	3TP	0.89	20	0.864151	0
PEAK000273	chr2L:11806091-11806473	distal	iDRRE	iDRRE	discordant	Embryo-Pharate	4TP	0.87	20	0.846929	0
PEAK000275	chr2L:11806934-11807335	distal	flat	iDRRE	flat	3TP	4TP	0.88	20	0.862245	4
PEAK000278	chr2L:11808748-11809019	first-intron	flat	iDRRE	flat	3TP	4TP	0.59	22	0.727115	2
PEAK000288	chr2L:11890253-11890444	distal	flat	flat	iDRRE	NA	Not_reused	0.53	22	0.686162	0
PEAK000302	chr2L:12003031-12003398	proximal	iDRRE	iDRRE	flat	3TP	4TP	0.71	21	0.818078	0
PEAK000304	chr2L:12004732-12005163	distal	flat	iDRRE	lower_peak	3TP	3TP	0.62	21	0.868366	0
PEAK000305	chr2L:12005470-12006650	proximal	iDRRE	flat	flat	3TP	4TP	0.7	22	0.859898	1
PEAK000306	chr2L:12006921-12007790	proximal	flat	iDRRE	lower_peak	3TP	4TP	0.76	22	0.870907	4
PEAK000307	chr2L:12010071-12010525	proximal	iDRRE	iDRRE	flat	3TP	4TP	0.67	21	0.856722	0
PEAK000309	chr2L:12011405-12012650	proximal	iDRRE	iDRRE	flat	3TP	4TP	0.7	22	0.859088	1
PEAK000311	chr2L:12025544-12025805	proximal	flat	iDRRE	flat	Embryo-Pharate	2TP	0.57	18	0.80019	0
PEAK000314	chr2L:12027735-12028049	first-intron	flat	iDRRE	flat	3TP	2TP	0.54	20	0.851692	2
PEAK000317	chr2L:12044705-12044882	proximal	iDRRE	flat	lower_peak	Embryo-L3	2TP	0.93	21	0.783594	3
PEAK000321	chr2L:120531-120798	first-intron	discordant	iDRRE	flat	L3-Pharate	Not_reused	0.73	19	0.754681	4
PEAK000323	chr2L:12065607-12065767	proximal	iDRRE	flat	flat	Embryo-Pharate	2TP	0.7	20	0.851754	0
PEAK000324	chr2L:12065940-12066192	proximal	iDRRE	flat	flat	L3	eye-antennal_disc	0.7	18	0.746749	0
PEAK000327	chr2L:12093676-12093853	first-intron	iDRRE	flat	flat	3TP	4TP	0.31	22	0.674036	0
PEAK000331	chr2L:12104106-12104253	first-intron	iDRRE	discordant	flat	Embryo-Pharate	T3leg_disc	0.7	17	0.761333	2
PEAK000333	chr2L:12112671-12113109	proximal	iDRRE	iDRRE	flat	Embryo-Pharate	3TP	0.63	22	0.76636	0
PEAK000334	chr2L:12113210-12113617	proximal	flat	iDRRE	flat	L3	3TP	0.75	21	0.879072	1
PEAK000340	chr2L:12134036-12134236	proximal	iDRRE	flat	flat	Embryo-Pharate	4TP	0.88	13	0.69	0
PEAK000346	chr2L:12315117-12315530	proximal	discordant	flat	iDRRE	NA	Not_reused	0.69	22	0.835409	0
PEAK000351	chr2L:12421821-12422051	first-intron	iDRRE	flat	flat	3TP	T3leg_disc	0.84	21	0.751162	4
PEAK000356	chr2L:12433978-12434115	first-intron	iDRRE	flat	flat	3TP	4TP	0.24	23	0.712227	0
PEAK000363	chr2L:12457252-12457944	distal	iDRRE	iDRRE	flat	3TP	4TP	0.78	24	0.830247	0
PEAK000365	chr2L:12461199-12461747	distal	iDRRE	iDRRE	flat	3TP	2TP	0.79	24	0.756954	3
PEAK000366	chr2L:12466667-12466920	distal	iDRRE	iDRRE	flat	Embryo	Not_reused	0.75	18	0.669496	3
PEAK000367	chr2L:12469067-12469569	distal	flat	iDRRE	flat	3TP	T3leg_disc	0.75	20	0.812268	3
PEAK000370	chr2L:12480772-12481145	distal	flat	iDRRE	flat	L3	3TP	0.69	22	0.752184	0
PEAK000371	chr2L:12482906-12483296	distal	iDRRE	flat	flat	L3	2TP	0.79	23	0.711713	3
PEAK000372	chr2L:12483542-12483886	distal	flat	iDRRE	flat	3TP	4TP	0.66	23	0.814697	1
PEAK000377	chr2L:12513517-12513933	distal	flat	iDRRE	flat	L3	4TP	0.85	21	0.792057	4
PEAK000378	chr2L:12514059-12514474	distal	flat	iDRRE	lower_peak	L3	4TP	0.57	21	0.845553	4
PEAK000380	chr2L:12520339-12520657	distal	iDRRE	flat	lower_peak	Embryo-L3	larval_cns	0.04	22	0.693952	0
PEAK000382	chr2L:12524100-12524397	distal	iDRRE	flat	flat	3TP	4TP	0.72	19	0.745557	4
PEAK000384	chr2L:12529521-12530033	distal	iDRRE	flat	flat	3TP	3TP	0.74	22	0.811914	4
PEAK000387	chr2L:12546274-12546434	proximal	iDRRE	flat	flat	3TP	4TP	0.93	22	0.763229	2
PEAK000389	chr2L:12563566-12563877	distal	flat	flat	iDRRE	NA	Not_reused	NA	1	1	0
PEAK000390	chr2L:12564549-12564688	distal	iDRRE	flat	flat	NA	Not_reused	NA	1	1	0
PEAK000393	chr2L:12578190-12578454	distal	iDRRE	flat	flat	L3	2TP	0.81	22	0.814453	0
PEAK000394	chr2L:12578603-12579042	distal	iDRRE	flat	flat	L3	2TP	0.77	21	0.911989	0
PEAK000399	chr2L:12597568-12598058	distal	iDRRE	iDRRE	flat	Embryo-Pharate	3TP	0.74	22	0.848509	0
PEAK000400	chr2L:12598329-12598693	distal	iDRRE	iDRRE	iDRRE	Embryo-L3	3TP	0.93	22	0.882818	0
PEAK000401	chr2L:12601661-12602091	distal	flat	iDRRE	flat	Embryo-Pharate	3TP	0.71	21	0.87412	0
PEAK000402	chr2L:12602521-12602748	distal	flat	iDRRE	flat	L3	T3leg_disc	0.92	22	0.811787	0
PEAK000403	chr2L:12605814-12606224	distal	iDRRE	flat	discordant	NA	Not_reused	0.86	22	0.842568	0
PEAK000404	chr2L:12609931-12610348	distal	discordant	flat	iDRRE	3TP	T3leg_disc	0.66	22	0.753873	0
PEAK000406	chr2L:12617655-12618804	distal	iDRRE	iDRRE	flat	3TP	4TP	0.73	23	0.799184	4
PEAK000408	chr2L:12634892-12635281	distal	flat	iDRRE	flat	Embryo-L3	2TP	0.79	22	0.631917	0
PEAK000409	chr2L:12635591-12636221	distal	flat	iDRRE	flat	Embryo-Pharate	2TP	0.78	22	0.801	0
PEAK000410	chr2L:12640265-12640666	distal	flat	iDRRE	lower_peak	L3	haltere_disc	0.82	22	0.850173	0
PEAK000411	chr2L:12641047-12641345	first-intron	iDRRE	iDRRE	flat	NA	Not_reused	0.77	22	0.887071	4
PEAK000412	chr2L:12645773-12646202	first-intron	flat	iDRRE	flat	L3	haltere_disc	0.82	23	0.79718	4
PEAK000414	chr2L:12649122-12649349	distal	discordant	iDRRE	flat	L3	T3leg_disc	0.76	22	0.756357	0
PEAK000415	chr2L:12651068-12651375	distal	flat	iDRRE	discordant	L3	2TP	0.82	22	0.863887	0
PEAK000417	chr2L:12655652-12656131	proximal	iDRRE	iDRRE	flat	3TP	4TP	0.73	23	0.861176	2
PEAK000418	chr2L:12657532-12658226	first-intron	iDRRE	flat	flat	Embryo-L3	haltere_disc	0.78	23	0.908546	3
PEAK000426	chr2L:12712396-12712574	first-intron	iDRRE	flat	flat	3TP	4TP	0.49	20	0.729369	3
PEAK000429	chr2L:12720152-12720270	first-intron	iDRRE	flat	flat	Pharate	Not_reused	0.31	17	0.85124	3
PEAK000431	chr2L:12722178-12722354	first-intron	iDRRE	flat	iDRRE	3TP	3TP	0.51	19	0.818067	2
PEAK000432	chr2L:12748382-12748630	distal	flat	iDRRE	iDRRE	NA	Not_reused	0.7	21	0.860637	0
PEAK000436	chr2L:12829462-12830022	distal	flat	iDRRE	flat	L3	2TP	0.63	21	0.859123	0
PEAK000438	chr2L:12837001-12837283	distal	flat	iDRRE	flat	L3	larval_cns	0.73	20	0.886	2
PEAK000442	chr2L:128479-128932	first-intron	iDRRE	iDRRE	flat	3TP	3TP	0.61	26	0.764895	4
PEAK000444	chr2L:12852700-12853323	distal	flat	iDRRE	flat	L3	2TP	0.62	22	0.794399	2
PEAK000445	chr2L:12854508-12854864	distal	iDRRE	flat	flat	Embryo-L3	4TP	0.64	22	0.848301	4
PEAK000448	chr2L:12974803-12975158	proximal	iDRRE	flat	flat	3TP	T3leg_disc	0.63	22	0.918946	4
PEAK000452	chr2L:13019058-13019244	proximal	iDRRE	flat	iDRRE	3TP	2TP	0.62	17	0.773029	0
PEAK000454	chr2L:13043963-13044540	distal	flat	iDRRE	flat	3TP	3TP	0.69	23	0.823917	2
PEAK000458	chr2L:13069729-13070248	distal	iDRRE	flat	flat	L3	4TP	0.8	23	0.768985	4
PEAK000459	chr2L:13070792-13071364	distal	flat	iDRRE	flat	3TP	3TP	0.82	23	0.748473	0
PEAK000461	chr2L:13074792-13075059	distal	flat	iDRRE	flat	Embryo-L3	T3leg_disc	0.79	19	0.796652	1
PEAK000463	chr2L:13086883-13087518	distal	flat	iDRRE	flat	Embryo-Pharate	2TP	0.73	21	0.801107	1
PEAK000464	chr2L:13092735-13093244	distal	iDRRE	flat	iDRRE	L3	2TP	0.93	22	0.83473	0
PEAK000467	chr2L:13102312-13102872	proximal	flat	iDRRE	flat	L3	eye-antennal_disc	0.86	22	0.890225	0
PEAK000469	chr2L:13115848-13116165	distal	iDRRE	flat	flat	Embryo-Pharate	2TP	0.63	20	0.902958	0
PEAK000470	chr2L:13121727-13122093	distal	flat	flat	iDRRE	3TP	2TP	0.58	22	0.635668	0
PEAK000471	chr2L:13122503-13122901	distal	flat	flat	iDRRE	L3	2TP	0.87	22	0.87743	2
PEAK000480	chr2L:13154443-13154872	distal	iDRRE	flat	flat	Embryo-Pharate	3TP	0.74	22	0.760976	0
PEAK000481	chr2L:13156134-13156454	distal	flat	iDRRE	flat	Pharate	Not_reused	0.73	24	0.799522	0
PEAK000482	chr2L:13165005-13165191	first-intron	iDRRE	lower_peak	flat	L3	2TP	0.25	24	0.689936	0
PEAK000497	chr2L:13215673-13216240	proximal	iDRRE	iDRRE	flat	3TP	larval_cns	0.56	24	0.808772	0
PEAK000501	chr2L:13247814-13248036	first-intron	discordant	iDRRE	iDRRE	3TP	2TP	0.78	21	0.870422	2
PEAK000503	chr2L:13266620-13267024	first-intron	iDRRE	flat	flat	3TP	2TP	0.79	22	0.777391	1
PEAK000505	chr2L:13272312-13272993	distal	discordant	iDRRE	flat	3TP	3TP	0.85	23	0.838956	1
PEAK000507	chr2L:13290575-13291084	proximal	iDRRE	iDRRE	flat	3TP	2TP	0.74	24	0.934928	0
PEAK000509	chr2L:13296183-13296406	distal	iDRRE	flat	iDRRE	3TP	3TP	0.52	24	0.778685	3
PEAK000511	chr2L:13363024-13363294	proximal	iDRRE	flat	flat	L3	2TP	0.24	17	0.711538	0
PEAK000523	chr2L:13459056-13459295	proximal	iDRRE	flat	iDRRE	L3	larval_cns	0.36	19	0.702936	0
PEAK000524	chr2L:13506041-13506629	distal	iDRRE	iDRRE	flat	Pharate	Not_reused	0.93	26	0.904762	0
PEAK000525	chr2L:13512778-13513675	distal	iDRRE	iDRRE	flat	3TP	4TP	0.8	25	0.809912	0
PEAK000528	chr2L:13519123-13519407	distal	iDRRE	flat	iDRRE	NA	Not_reused	0.76	21	0.798688	0
PEAK000532	chr2L:13547938-13548163	first-intron	iDRRE	flat	flat	3TP	4TP	0.74	19	0.764413	0
PEAK000541	chr2L:13569450-13569715	distal	flat	flat	iDRRE	L3	larval_cns	0.8	21	0.807949	0
PEAK000546	chr2L:13571703-13572166	distal	iDRRE	flat	iDRRE	Pharate	Not_reused	0.66	21	0.823272	1
PEAK000551	chr2L:13622760-13623058	distal	higher_peak	flat	iDRRE	Embryo	Not_reused	0.64	22	0.811557	1
PEAK000557	chr2L:13664703-13664937	proximal	iDRRE	discordant	flat	Embryo-Pharate	eye-antennal_disc	0.84	18	0.857489	2
PEAK000559	chr2L:13665783-13666312	first-intron	iDRRE	flat	flat	3TP	3TP	0.73	23	0.878204	0
PEAK000560	chr2L:13666641-13666935	first-intron	flat	flat	iDRRE	L3	eye-antennal_disc	0.67	22	0.844193	0
PEAK000570	chr2L:13803784-13804214	first-intron	iDRRE	flat	flat	Embryo-Pharate	2TP	0.65	21	0.787301	1
PEAK000571	chr2L:13804571-13805071	first-intron	iDRRE	iDRRE	flat	Embryo-Pharate	2TP	0.8	22	0.733694	4
PEAK000572	chr2L:13806327-13806632	first-intron	flat	iDRRE	flat	NA	Not_reused	0.72	21	0.789595	4
PEAK000576	chr2L:138207-138427	first-intron	iDRRE	flat	flat	NA	Not_reused	0.26	11	0.639255	0
PEAK000581	chr2L:13837182-13837916	first-intron	iDRRE	iDRRE	flat	3TP	4TP	0.86	23	0.839482	4
PEAK000583	chr2L:138762-139067	first-intron	discordant	iDRRE	flat	L3	2TP	0.86	24	0.991803	0
PEAK000584	chr2L:13878113-13878305	first-intron	iDRRE	flat	flat	Embryo-L3	larval_cns	0.57	22	0.81419	1
PEAK000585	chr2L:13878725-13879095	first-intron	flat	iDRRE	flat	3TP	3TP	0.75	22	0.842169	1
PEAK000586	chr2L:13888011-13888404	distal	flat	iDRRE	flat	NA	Not_reused	0.79	22	0.837488	0
PEAK000594	chr2L:13939491-13939690	distal	iDRRE	flat	flat	Embryo-Pharate	T3leg_disc	0.76	22	0.905448	0
PEAK000596	chr2L:13941758-13942660	distal	flat	flat	iDRRE	NA	Not_reused	0.93	24	0.857161	1
PEAK000598	chr2L:1395875-1396053	distal	flat	iDRRE	flat	NA	Not_reused	0.82	25	0.78484	0
PEAK000607	chr2L:14020685-14020954	proximal	iDRRE	flat	flat	3TP	4TP	0.48	19	0.824494	2
PEAK000609	chr2L:14022427-14022628	proximal	iDRRE	flat	flat	3TP	3TP	0.62	20	0.799191	0
PEAK000614	chr2L:1409167-1409768	first-intron	flat	iDRRE	flat	3TP	3TP	0.85	21	0.798183	2
PEAK000617	chr2L:1413077-1413517	first-intron	flat	iDRRE	flat	Embryo-L3	3TP	0.87	21	0.7202	2
PEAK000619	chr2L:14160930-14161124	distal	iDRRE	lower_peak	iDRRE	L3	larval_cns	0.01	12	0.714565	0
PEAK000621	chr2L:14175674-14176033	first-intron	flat	iDRRE	flat	Embryo-Pharate	2TP	0.9	22	0.892839	2
PEAK000622	chr2L:14178668-14178975	first-intron	iDRRE	iDRRE	discordant	NA	Not_reused	0.94	20	0.78862	2
PEAK000624	chr2L:14183040-14183404	distal	flat	iDRRE	flat	L3	3TP	0.84	23	0.84	2
PEAK000627	chr2L:14207471-14208012	distal	iDRRE	flat	flat	L3	3TP	0.85	22	0.869439	0
PEAK000628	chr2L:14225235-14225551	distal	iDRRE	lower_peak	flat	NA	Not_reused	0.95	22	0.897223	0
PEAK000632	chr2L:14233429-14233683	first-intron	iDRRE	flat	flat	Embryo-L3	larval_cns	0.77	21	0.640541	0
PEAK000637	chr2L:14252865-14253433	distal	iDRRE	flat	flat	Embryo-L3	3TP	0.75	23	0.750943	0
PEAK000638	chr2L:14257760-14258097	distal	iDRRE	flat	flat	Embryo-Pharate	T3leg_disc	0.75	21	0.892082	1
PEAK000639	chr2L:14260955-14261561	proximal	iDRRE	iDRRE	flat	3TP	2TP	0.9	22	0.854936	0
PEAK000641	chr2L:1426194-1426880	proximal	flat	iDRRE	flat	Embryo-L3	haltere_disc	0.84	22	0.796929	1
PEAK000646	chr2L:14279383-14279810	distal	iDRRE	flat	flat	NA	Not_reused	0.85	22	0.866184	0
PEAK000647	chr2L:14282920-14283423	distal	iDRRE	flat	flat	NA	Not_reused	0.87	22	0.85851	0
PEAK000648	chr2L:14287982-14288136	distal	iDRRE	flat	iDRRE	Embryo-L3	larval_cns	0.15	23	0.603151	0
PEAK000652	chr2L:14300814-14301097	distal	iDRRE	flat	flat	Embryo-Pharate	2TP	0.83	22	0.653215	0
PEAK000653	chr2L:14302805-14303194	distal	iDRRE	iDRRE	flat	Embryo-Pharate	2TP	0.82	22	0.833143	2
PEAK000658	chr2L:14334997-14335157	first-intron	iDRRE	iDRRE	flat	Embryo	Not_reused	0.67	19	0.774669	0
PEAK000659	chr2L:1433999-1434338	distal	iDRRE	iDRRE	iDRRE	L3-Pharate	Not_reused	0.79	21	0.747786	1
PEAK000663	chr2L:14355357-14355509	first-intron	iDRRE	iDRRE	flat	3TP	2TP	0.89	20	0.91369	0
PEAK000665	chr2L:14366225-14366772	distal	iDRRE	iDRRE	flat	Embryo-Pharate	3TP	0.82	20	0.836056	0
PEAK000666	chr2L:14367010-14367292	distal	flat	iDRRE	flat	L3	2TP	0.8	20	0.803675	0
PEAK000667	chr2L:14369692-14370046	distal	flat	iDRRE	flat	L3	2TP	0.91	21	0.885534	0
PEAK000669	chr2L:14381780-14382473	proximal	flat	iDRRE	lower_peak	L3	haltere_disc	0.81	21	0.834663	1
PEAK000670	chr2L:14386270-14386627	distal	flat	iDRRE	flat	Embryo-Pharate	2TP	0.84	19	0.851983	0
PEAK000671	chr2L:14386807-14387341	distal	flat	iDRRE	flat	L3	2TP	0.8	20	0.895033	0
PEAK000672	chr2L:14392397-14393319	first-intron	iDRRE	iDRRE	flat	L3	2TP	0.82	25	0.776364	0
PEAK000673	chr2L:14394415-14394583	first-intron	discordant	iDRRE	flat	Embryo	Not_reused	0.78	19	0.727201	2
PEAK000675	chr2L:1439705-1440089	distal	iDRRE	flat	flat	Embryo	Not_reused	0.83	21	0.849772	0
PEAK000677	chr2L:14410315-14410620	proximal	iDRRE	iDRRE	flat	3TP	4TP	0.88	21	0.906297	0
PEAK000681	chr2L:14418911-14419332	proximal	flat	iDRRE	lower_peak	L3	3TP	0.85	20	0.826255	0
PEAK000682	chr2L:14421298-14421527	distal	flat	iDRRE	flat	3TP	2TP	0.76	21	0.813263	0
PEAK000683	chr2L:14422314-14422572	distal	iDRRE	flat	flat	Embryo-L3	haltere_disc	0.89	20	0.889606	0
PEAK000684	chr2L:14425516-14426019	proximal	flat	iDRRE	flat	Embryo-Pharate	haltere_disc	0.78	22	0.858625	0
PEAK000686	chr2L:14432294-14432617	proximal	iDRRE	discordant	flat	Embryo	Not_reused	0.87	21	0.834281	0
PEAK000688	chr2L:14436780-14437347	distal	discordant	iDRRE	flat	L3	T3leg_disc	0.74	21	0.891608	0
PEAK000691	chr2L:14451630-14452413	proximal	flat	iDRRE	flat	Embryo-Pharate	T3leg_disc	0.86	20	0.912063	1
PEAK000692	chr2L:14460599-14461179	distal	flat	iDRRE	flat	L3	2TP	0.91	21	0.841725	0
PEAK000695	chr2L:14469592-14469898	distal	flat	iDRRE	flat	L3	eye-antennal_disc	0.6	21	0.794042	0
PEAK000699	chr2L:14475291-14475469	distal	discordant	iDRRE	flat	Pharate	Not_reused	0.63	20	0.779128	1
PEAK000700	chr2L:14477694-14478076	distal	flat	iDRRE	flat	Embryo-L3	2TP	0.77	21	0.859276	0
PEAK000702	chr2L:14482882-14483651	distal	flat	iDRRE	flat	Embryo-L3	2TP	0.8	21	0.911532	0
PEAK000708	chr2L:1450019-1450472	distal	flat	iDRRE	flat	L3	2TP	0.79	22	0.836449	0
PEAK000710	chr2L:14502798-14503378	distal	iDRRE	iDRRE	flat	3TP	3TP	0.8	21	0.830216	0
PEAK000711	chr2L:14506719-14507280	distal	iDRRE	iDRRE	flat	3TP	2TP	0.89	20	0.89941	2
PEAK000712	chr2L:14508778-14508989	distal	iDRRE	iDRRE	flat	3TP	4TP	0.69	20	0.689655	0
PEAK000713	chr2L:14510574-14510788	proximal	discordant	iDRRE	flat	Embryo-Pharate	2TP	0.59	19	0.836723	2
PEAK000716	chr2L:14513137-14513595	proximal	flat	iDRRE	flat	3TP	haltere_disc	0.89	20	0.847917	4
PEAK000719	chr2L:14515917-14516582	proximal	flat	iDRRE	flat	Embryo-L3	3TP	0.92	21	0.838007	4
PEAK000720	chr2L:14519059-14519301	proximal	iDRRE	flat	flat	L3	2TP	0.95	20	0.819839	0
PEAK000725	chr2L:14535605-14535955	distal	flat	iDRRE	flat	Embryo-Pharate	haltere_disc	0.68	20	0.85175	0
PEAK000730	chr2L:14546749-14546987	distal	iDRRE	flat	flat	Embryo	Not_reused	0.77	19	0.906017	2
PEAK000731	chr2L:14547176-14547463	proximal	flat	iDRRE	flat	L3-Pharate	Not_reused	0.79	20	0.781601	4
PEAK000733	chr2L:14551322-14551727	proximal	discordant	iDRRE	flat	L3	T3leg_disc	0.78	21	0.801093	4
PEAK000734	chr2L:14552441-14553204	proximal	flat	iDRRE	flat	3TP	2TP	0.75	21	0.833826	4
PEAK000735	chr2L:14553600-14553990	distal	flat	iDRRE	flat	NA	Not_reused	0.7	20	0.811558	0
PEAK000736	chr2L:14554165-14554489	distal	flat	iDRRE	iDRRE	Embryo-L3	eye-antennal_disc	0.89	20	0.819385	1
PEAK000737	chr2L:14557493-14557909	proximal	flat	iDRRE	flat	Embryo-L3	3TP	0.76	21	0.818488	4
PEAK000738	chr2L:14558024-14558327	proximal	flat	iDRRE	flat	Embryo-L3	3TP	0.91	20	0.876301	4
PEAK000744	chr2L:14571634-14572046	distal	flat	iDRRE	flat	3TP	4TP	0.82	20	0.761511	1
PEAK000747	chr2L:14579456-14579762	distal	discordant	discordant	iDRRE	L3	larval_cns	0.94	20	0.80409	0
PEAK000748	chr2L:14580948-14581171	distal	iDRRE	flat	flat	3TP	2TP	0.89	19	0.704741	1
PEAK000751	chr2L:1458861-1459450	distal	iDRRE	iDRRE	flat	Embryo-Pharate	2TP	0.84	22	0.857847	0
PEAK000752	chr2L:14588967-14589210	proximal	iDRRE	lower_peak	iDRRE	Embryo-L3	2TP	0.01	11	0.807908	0
PEAK000756	chr2L:14605675-14606618	distal	flat	iDRRE	flat	Embryo-Pharate	3TP	0.75	21	0.900576	0
PEAK000761	chr2L:14623786-14624027	distal	flat	flat	iDRRE	Embryo	Not_reused	0.9	20	0.885892	1
PEAK000764	chr2L:1463141-1463745	distal	flat	iDRRE	flat	Embryo-L3	haltere_disc	0.77	22	0.806543	1
PEAK000765	chr2L:14634677-14635120	distal	iDRRE	flat	iDRRE	Pharate	Not_reused	0.72	20	0.888422	0
PEAK000768	chr2L:14651818-14652426	first-intron	flat	iDRRE	flat	3TP	2TP	0.8	19	0.928295	0
PEAK000771	chr2L:14657917-14658621	first-intron	flat	iDRRE	flat	L3	haltere_disc	0.83	20	0.865302	0
PEAK000773	chr2L:14662848-14663125	first-intron	iDRRE	flat	iDRRE	L3	haltere_disc	0.85	20	0.78291	0
PEAK000774	chr2L:14663177-14663693	first-intron	flat	iDRRE	flat	Embryo-Pharate	haltere_disc	0.72	20	0.806304	0
PEAK000775	chr2L:14664578-14664860	first-intron	flat	iDRRE	flat	L3	eye-antennal_disc	0.87	21	0.842282	0
PEAK000783	chr2L:14681144-14681616	first-intron	flat	iDRRE	iDRRE	NA	Not_reused	0.69	20	0.813996	0
PEAK000784	chr2L:14682299-14682634	first-intron	iDRRE	flat	discordant	NA	Not_reused	0.94	20	0.896686	3
PEAK000785	chr2L:14683569-14683794	first-intron	flat	iDRRE	flat	Embryo	Not_reused	0.77	19	0.811356	0
PEAK000788	chr2L:14689620-14689727	proximal	iDRRE	flat	flat	Embryo-L3	2TP	0.05	10	0.706923	0
PEAK000789	chr2L:14690257-14690403	proximal	iDRRE	flat	flat	Embryo-L3	2TP	0.37	12	0.826562	0
PEAK000791	chr2L:14695887-14696102	distal	discordant	flat	iDRRE	NA	Not_reused	0.75	20	0.760231	0
PEAK000794	chr2L:14706272-14706465	distal	iDRRE	lower_peak	iDRRE	Embryo	Not_reused	0.06	13	0.86654	0
PEAK000799	chr2L:1472246-1472593	distal	discordant	iDRRE	flat	Embryo-Pharate	2TP	0.9	22	0.866192	1
PEAK000800	chr2L:1473945-1474208	distal	discordant	iDRRE	flat	L3	2TP	0.86	22	0.779465	1
PEAK000805	chr2L:1486232-1486473	distal	flat	flat	iDRRE	Embryo	Not_reused	0.87	21	0.807309	1
PEAK000806	chr2L:1486597-1486936	distal	flat	iDRRE	flat	NA	Not_reused	0.7	23	0.82654	1
PEAK000807	chr2L:1491916-1492070	proximal	iDRRE	flat	flat	L3	2TP	0.02	20	0.646176	0
PEAK000811	chr2L:14995505-14996015	first-intron	iDRRE	flat	flat	3TP	4TP	0.71	21	0.829957	0
PEAK000813	chr2L:14999569-14999845	distal	iDRRE	iDRRE	discordant	Embryo-Pharate	haltere_disc	0.83	20	0.8657	3
PEAK000818	chr2L:1504402-1504547	proximal	flat	flat	iDRRE	Embryo-L3	larval_cns	0.25	17	0.875857	0
PEAK000825	chr2L:15096906-15097004	distal	iDRRE	lower_peak	flat	NA	Not_reused	0.38	21	0.723647	0
PEAK000827	chr2L:15111245-15111653	first-intron	flat	iDRRE	flat	Embryo-Pharate	3TP	0.61	22	0.866266	0
PEAK000829	chr2L:15210389-15210775	distal	iDRRE	iDRRE	discordant	NA	Not_reused	0.78	20	0.850244	4
PEAK000830	chr2L:15211195-15211599	distal	flat	flat	iDRRE	Embryo-Pharate	2TP	0.71	20	0.913183	0
PEAK000838	chr2L:15280463-15281054	proximal	iDRRE	iDRRE	flat	L3	haltere_disc	0.77	20	0.893871	0
PEAK000839	chr2L:15281238-15281624	proximal	iDRRE	iDRRE	flat	NA	Not_reused	0.78	22	0.788561	0
PEAK000841	chr2L:15286898-15287408	proximal	iDRRE	iDRRE	flat	NA	Not_reused	0.89	21	0.89889	0
PEAK000845	chr2L:15312258-15312894	distal	flat	iDRRE	flat	Embryo-Pharate	haltere_disc	0.91	20	0.85889	0
PEAK000846	chr2L:15313558-15314108	distal	iDRRE	flat	flat	Embryo-L3	2TP	0.87	22	0.776059	2
PEAK000858	chr2L:15356855-15357028	distal	iDRRE	discordant	discordant	L3	T3leg_disc	0.9	19	0.713424	0
PEAK000859	chr2L:15359696-15359963	proximal	discordant	iDRRE	flat	Embryo-Pharate	haltere_disc	0.97	20	0.812117	0
PEAK000860	chr2L:15363259-15364088	proximal	flat	iDRRE	flat	Embryo-Pharate	2TP	0.91	20	0.838878	0
PEAK000861	chr2L:15366493-15367008	distal	iDRRE	flat	flat	L3	3TP	0.98	20	0.815185	1
PEAK000862	chr2L:15368034-15368374	distal	iDRRE	iDRRE	flat	L3	3TP	0.87	20	0.787194	0
PEAK000863	chr2L:15368762-15369539	distal	iDRRE	flat	flat	L3	3TP	0.89	20	0.920212	0
PEAK000866	chr2L:15379980-15380174	distal	iDRRE	flat	flat	Embryo-L3	2TP	0.73	20	0.745238	1
PEAK000870	chr2L:15385127-15385455	distal	flat	iDRRE	flat	Embryo-L3	3TP	0.97	19	0.912189	0
PEAK000872	chr2L:15386377-15386802	distal	flat	iDRRE	flat	Embryo-L3	3TP	0.89	21	0.763469	0
PEAK000874	chr2L:15388627-15389030	distal	flat	iDRRE	flat	Embryo-Pharate	3TP	0.8	20	0.920538	0
PEAK000875	chr2L:15389279-15389627	distal	iDRRE	flat	flat	Embryo-Pharate	3TP	0.99	20	0.767011	1
PEAK000877	chr2L:15395261-15395910	proximal	flat	iDRRE	flat	L3	2TP	0.82	22	0.839756	0
PEAK000878	chr2L:15396546-15396918	proximal	iDRRE	flat	flat	L3	3TP	0.89	21	0.871141	0
PEAK000880	chr2L:15405900-15406535	distal	iDRRE	flat	flat	L3	haltere_disc	0.84	21	0.905651	1
PEAK000884	chr2L:15410640-15410874	distal	iDRRE	discordant	flat	NA	Not_reused	0.88	20	0.869679	0
PEAK000885	chr2L:15413226-15414166	distal	flat	iDRRE	flat	L3	3TP	0.86	21	0.927623	1
PEAK000888	chr2L:15425684-15426252	proximal	flat	iDRRE	flat	3TP	4TP	0.7	20	0.730709	2
PEAK000892	chr2L:15457544-15458046	distal	iDRRE	flat	flat	Embryo-L3	haltere_disc	0.93	21	0.844117	1
PEAK000899	chr2L:15482090-15482481	distal	iDRRE	flat	flat	Embryo-L3	haltere_disc	0.92	22	0.882663	0
PEAK000901	chr2L:15484094-15484502	proximal	flat	iDRRE	iDRRE	NA	Not_reused	0.81	22	0.857328	1
PEAK000903	chr2L:15499263-15499704	first-intron	flat	flat	iDRRE	3TP	3TP	0.55	19	0.774053	2
PEAK000904	chr2L:15500204-15500429	first-intron	iDRRE	flat	discordant	L3-Pharate	Not_reused	0.66	16	0.796215	2
PEAK000908	chr2L:155536-155689	proximal	flat	iDRRE	lower_peak	3TP	2TP	0.9	22	0.883815	2
PEAK000910	chr2L:1559383-1559906	distal	lower_peak	flat	iDRRE	L3	T3leg_disc	0.82	20	0.916014	0
PEAK000912	chr2L:15643900-15644051	distal	flat	flat	iDRRE	L3	larval_cns	0.22	21	0.699123	0
PEAK000917	chr2L:1573607-1574026	distal	iDRRE	iDRRE	flat	Embryo-Pharate	3TP	0.71	22	0.858388	1
PEAK000920	chr2L:15743834-15744368	proximal	iDRRE	flat	flat	Embryo-L3	3TP	0.74	22	0.883738	0
PEAK000921	chr2L:15745560-15745846	proximal	iDRRE	flat	flat	3TP	4TP	0.75	21	0.696894	2
PEAK000922	chr2L:15746583-15746990	first-intron	flat	iDRRE	flat	3TP	3TP	0.8	20	0.834787	2
PEAK000937	chr2L:15910839-15911150	proximal	discordant	flat	iDRRE	3TP	2TP	0.71	22	0.76069	1
PEAK000940	chr2L:1596678-1597254	distal	flat	iDRRE	iDRRE	Pharate	Not_reused	0.73	21	0.728067	0
PEAK000943	chr2L:160420-161216	proximal	iDRRE	flat	flat	3TP	4TP	0.82	22	0.808703	4
PEAK000944	chr2L:16049689-16049863	proximal	flat	flat	iDRRE	Embryo-L3	larval_cns	0.22	20	0.570172	0
PEAK000949	chr2L:16187453-16187630	distal	flat	flat	iDRRE	NA	Not_reused	0.96	23	0.865069	0
PEAK000950	chr2L:16187958-16188379	distal	iDRRE	lower_peak	iDRRE	NA	Not_reused	0.87	22	0.914282	0
PEAK000952	chr2L:16234921-16235168	first-intron	iDRRE	iDRRE	flat	3TP	2TP	0.57	23	0.752948	0
PEAK000953	chr2L:16251642-16251937	distal	iDRRE	iDRRE	flat	L3-Pharate	Not_reused	0.85	16	0.771581	2
PEAK000954	chr2L:16253059-16253330	distal	flat	flat	iDRRE	L3	eye-antennal_disc	0.6	13	0.770553	0
PEAK000955	chr2L:16255502-16256051	proximal	iDRRE	iDRRE	flat	L3	eye-antennal_disc	0.61	16	0.836155	3
PEAK000958	chr2L:16267303-16267645	distal	iDRRE	discordant	discordant	L3	2TP	0.57	18	0.883825	1
PEAK000959	chr2L:16267965-16268428	distal	flat	iDRRE	flat	3TP	4TP	0.64	19	0.919002	3
PEAK000960	chr2L:16269029-16269924	distal	iDRRE	iDRRE	flat	3TP	4TP	0.82	20	0.783488	4
PEAK000963	chr2L:16280022-16280306	first-intron	iDRRE	flat	flat	3TP	3TP	0.87	17	0.84156	1
PEAK000964	chr2L:16281421-16281657	first-intron	iDRRE	flat	flat	Embryo	Not_reused	0.86	18	0.887417	0
PEAK000965	chr2L:16281962-16282455	first-intron	iDRRE	iDRRE	flat	3TP	3TP	0.83	19	0.823457	0
PEAK000966	chr2L:16284259-16285130	first-intron	iDRRE	iDRRE	flat	3TP	4TP	0.8	19	0.872173	3
PEAK000967	chr2L:16286567-16286962	first-intron	iDRRE	iDRRE	flat	3TP	4TP	0.75	20	0.864742	4
PEAK000968	chr2L:16287339-16287514	proximal	iDRRE	flat	flat	3TP	2TP	0.78	19	0.791597	4
PEAK000975	chr2L:16321501-16321660	distal	iDRRE	discordant	flat	NA	Not_reused	0.82	22	0.772959	0
PEAK000976	chr2L:16323385-16323858	distal	iDRRE	flat	flat	3TP	T3leg_disc	0.93	25	0.832229	1
PEAK000977	chr2L:16324895-16325214	proximal	iDRRE	flat	flat	3TP	4TP	0.87	24	0.684424	4
PEAK000981	chr2L:16350232-16350454	first-intron	flat	iDRRE	flat	3TP	4TP	0.59	18	0.673256	4
PEAK000982	chr2L:16350720-16351143	first-intron	iDRRE	flat	flat	3TP	3TP	0.86	22	0.829444	4
PEAK000983	chr2L:16351303-16351740	first-intron	iDRRE	flat	flat	3TP	4TP	0.75	24	0.70258	4
PEAK000987	chr2L:16353869-16354170	proximal	iDRRE	flat	flat	Embryo-L3	2TP	0.88	22	0.682116	4
PEAK000995	chr2L:16422624-16423047	first-intron	iDRRE	flat	iDRRE	3TP	4TP	0.76	21	0.868872	3
PEAK000997	chr2L:1643536-1643864	distal	flat	iDRRE	flat	Embryo-L3	2TP	0.69	21	0.746843	4
PEAK000999	chr2L:16438429-16438914	first-intron	flat	iDRRE	flat	L3	T3leg_disc	0.87	20	0.927017	4
PEAK001000	chr2L:16441542-16441952	first-intron	iDRRE	flat	iDRRE	L3	3TP	0.86	21	0.877256	3
PEAK001001	chr2L:1644401-1644708	distal	flat	flat	iDRRE	Embryo-Pharate	3TP	0.67	21	0.806731	0
PEAK001003	chr2L:16448840-16449122	proximal	iDRRE	flat	flat	Embryo-Pharate	T3leg_disc	0.58	22	0.784297	4
PEAK001004	chr2L:16453391-16453882	distal	iDRRE	flat	flat	Pharate	Not_reused	0.82	23	0.871212	0
PEAK001005	chr2L:16454909-16455465	distal	flat	flat	iDRRE	L3	haltere_disc	0.81	22	0.890201	0
PEAK001013	chr2L:16487710-16487821	proximal	discordant	flat	iDRRE	L3	larval_cns	0.03	11	0.840567	0
PEAK001014	chr2L:1648809-1649259	proximal	flat	iDRRE	flat	3TP	4TP	0.84	21	0.74394	3
PEAK001016	chr2L:16492000-16492174	first-intron	iDRRE	discordant	iDRRE	3TP	4TP	0.53	20	0.764691	3
PEAK001017	chr2L:16492473-16492666	first-intron	iDRRE	flat	flat	L3-Pharate	Not_reused	0.75	17	0.849972	4
PEAK001020	chr2L:1649859-1650161	proximal	iDRRE	iDRRE	iDRRE	3TP	4TP	0.57	19	0.724384	2
PEAK001023	chr2L:16520190-16520378	distal	iDRRE	flat	lower_peak	3TP	2TP	0.77	18	0.75136	3
PEAK001024	chr2L:16520593-16520968	distal	iDRRE	flat	flat	Embryo-Pharate	T3leg_disc	0.71	17	0.852042	3
PEAK001025	chr2L:16521318-16521678	distal	flat	iDRRE	flat	3TP	4TP	0.78	20	0.833945	4
PEAK001026	chr2L:16525166-16525517	distal	iDRRE	iDRRE	flat	Pharate	Not_reused	0.68	20	0.743144	4
PEAK001027	chr2L:16525822-16526513	distal	iDRRE	flat	flat	3TP	4TP	0.75	20	0.840013	4
PEAK001029	chr2L:16533318-16533683	proximal	iDRRE	flat	flat	3TP	4TP	0.72	20	0.78439	4
PEAK001031	chr2L:16535705-16535877	proximal	iDRRE	iDRRE	flat	Embryo-Pharate	2TP	0.64	21	0.847472	3
PEAK001032	chr2L:16543966-16544195	proximal	iDRRE	flat	flat	Embryo-Pharate	2TP	0.33	11	0.815826	0
PEAK001034	chr2L:16545568-16545976	first-intron	flat	iDRRE	flat	3TP	2TP	0.78	18	0.850478	4
PEAK001035	chr2L:16548128-16548426	first-intron	iDRRE	flat	flat	3TP	3TP	0.79	18	0.885418	0
PEAK001036	chr2L:165638-165826	distal	discordant	iDRRE	flat	3TP	3TP	0.73	22	0.665797	4
PEAK001038	chr2L:1658043-1658558	distal	flat	flat	iDRRE	L3	3TP	0.83	21	0.774386	0
PEAK001039	chr2L:16587889-16588374	distal	iDRRE	flat	flat	3TP	4TP	0.78	20	0.74015	4
PEAK001040	chr2L:16588607-16588856	distal	iDRRE	flat	flat	L3	eye-antennal_disc	0.77	19	0.770334	4
PEAK001044	chr2L:16594714-16594962	distal	iDRRE	flat	flat	L3	eye-antennal_disc	0.88	18	0.823662	0
PEAK001045	chr2L:16598016-16598425	distal	iDRRE	flat	flat	Embryo-Pharate	3TP	0.79	20	0.775	0
PEAK001046	chr2L:16600048-16600534	distal	iDRRE	flat	flat	NA	Not_reused	0.82	21	0.888212	0
PEAK001047	chr2L:16601478-16601975	distal	iDRRE	iDRRE	flat	3TP	4TP	0.83	21	0.825456	4
PEAK001050	chr2L:166085-167144	distal	iDRRE	iDRRE	flat	3TP	4TP	0.82	23	0.785249	4
PEAK001052	chr2L:16612840-16613275	distal	flat	iDRRE	flat	3TP	haltere_disc	0.87	21	0.851067	4
PEAK001053	chr2L:16619269-16619609	distal	flat	iDRRE	flat	Embryo	Not_reused	0.68	21	0.728991	0
PEAK001054	chr2L:16620158-16620471	distal	iDRRE	flat	flat	L3	eye-antennal_disc	0.89	20	0.720068	0
PEAK001055	chr2L:16638783-16639074	distal	iDRRE	discordant	flat	NA	Not_reused	0.8	18	0.739081	0
PEAK001057	chr2L:16656657-16656853	distal	iDRRE	flat	flat	L3	larval_cns	0.05	15	0.81821	0
PEAK001058	chr2L:16657010-16657148	distal	iDRRE	flat	iDRRE	Embryo-L3	larval_cns	0.19	15	0.682873	1
PEAK001060	chr2L:1666841-1667142	distal	iDRRE	discordant	discordant	NA	Not_reused	0.88	20	0.799396	3
PEAK001064	chr2L:16680420-16680597	first-intron	iDRRE	flat	flat	3TP	2TP	0.23	16	0.881006	4
PEAK001065	chr2L:1668263-1668902	distal	flat	flat	iDRRE	Embryo-Pharate	4TP	0.84	21	0.893216	4
PEAK001066	chr2L:16683592-16683823	first-intron	flat	iDRRE	flat	L3	3TP	0.76	17	0.826114	4
PEAK001067	chr2L:16684759-16684875	proximal	flat	iDRRE	flat	Embryo-L3	3TP	0.38	16	0.86615	0
PEAK001068	chr2L:16685161-16685427	proximal	iDRRE	iDRRE	flat	3TP	4TP	0.71	19	0.636904	0
PEAK001069	chr2L:16686573-16687138	distal	iDRRE	flat	flat	Embryo-L3	4TP	0.92	21	0.827228	3
PEAK001070	chr2L:16689715-16689965	distal	iDRRE	iDRRE	flat	L3	2TP	0.82	18	0.707549	2
PEAK001076	chr2L:16720316-16720768	first-intron	iDRRE	flat	flat	3TP	3TP	0.8	19	0.876215	4
PEAK001077	chr2L:16721151-16721339	first-intron	iDRRE	flat	flat	3TP	T3leg_disc	0.59	18	0.787774	4
PEAK001083	chr2L:16743609-16743761	first-intron	iDRRE	flat	flat	3TP	2TP	0.51	25	0.568097	4
PEAK001088	chr2L:16806973-16807578	first-intron	flat	iDRRE	flat	Embryo-Pharate	3TP	0.81	23	0.899032	4
PEAK001089	chr2L:16816075-16816214	first-intron	iDRRE	discordant	flat	L3	2TP	0.07	20	0.756707	0
PEAK001093	chr2L:16824856-16825026	first-intron	iDRRE	flat	flat	3TP	3TP	0.83	27	0.796713	2
PEAK001096	chr2L:16842874-16843157	distal	flat	iDRRE	flat	Embryo-Pharate	3TP	0.83	20	0.838013	0
PEAK001105	chr2L:16880942-16881516	proximal	flat	iDRRE	flat	3TP	3TP	0.83	22	0.873729	1
PEAK001110	chr2L:16888882-16889138	first-intron	flat	iDRRE	flat	3TP	2TP	0.79	23	0.852892	4
PEAK001115	chr2L:17102357-17102750	distal	iDRRE	flat	iDRRE	L3	2TP	0.64	19	0.848455	4
PEAK001117	chr2L:171469-171991	distal	iDRRE	flat	flat	L3	4TP	0.79	23	0.794697	4
PEAK001123	chr2L:17206738-17207131	distal	flat	flat	iDRRE	NA	Not_reused	0.82	21	0.857143	0
PEAK001124	chr2L:17207382-17207646	distal	flat	flat	iDRRE	NA	Not_reused	0.8	22	0.730657	0
PEAK001125	chr2L:17217101-17217438	distal	iDRRE	flat	iDRRE	Embryo	Not_reused	0.72	21	0.788402	0
PEAK001127	chr2L:17231356-17231735	distal	discordant	flat	iDRRE	NA	Not_reused	0.93	21	0.787547	2
PEAK001128	chr2L:1723158-1723567	first-intron	iDRRE	flat	flat	Embryo-Pharate	3TP	0.62	15	0.693571	2
PEAK001130	chr2L:1723727-1723970	first-intron	iDRRE	iDRRE	flat	Embryo-Pharate	2TP	0.62	17	0.80897	4
PEAK001132	chr2L:17243018-17243507	distal	flat	flat	iDRRE	Embryo-L3	3TP	0.59	20	0.821238	2
PEAK001133	chr2L:17243656-17243895	distal	flat	flat	iDRRE	NA	Not_reused	0.53	22	0.702595	2
PEAK001134	chr2L:17244601-17244886	proximal	iDRRE	flat	flat	L3	3TP	0.86	21	0.742534	3
PEAK001135	chr2L:17245858-17246142	proximal	iDRRE	flat	iDRRE	Embryo-Pharate	2TP	0.88	21	0.825071	0
PEAK001138	chr2L:17268016-17268741	distal	flat	flat	iDRRE	3TP	3TP	0.68	21	0.783523	0
PEAK001140	chr2L:1727992-1728123	proximal	iDRRE	flat	flat	L3	larval_cns	0.8	18	0.718393	1
PEAK001146	chr2L:1737292-1737565	first-intron	flat	iDRRE	flat	L3-Pharate	Not_reused	0.62	22	0.750136	4
PEAK001157	chr2L:17430847-17431338	first-intron	iDRRE	flat	flat	3TP	3TP	0.69	20	0.87518	2
PEAK001159	chr2L:1744574-1745167	distal	flat	flat	iDRRE	Embryo-Pharate	2TP	0.85	25	0.814863	0
PEAK001162	chr2L:17451048-17451209	proximal	iDRRE	flat	iDRRE	Pharate	Not_reused	0.41	20	0.889881	4
PEAK001166	chr2L:1747593-1747937	distal	discordant	iDRRE	iDRRE	Embryo-Pharate	haltere_disc	0.68	26	0.819591	0
PEAK001172	chr2L:17603324-17603555	distal	iDRRE	lower_peak	iDRRE	L3	larval_cns	0.37	19	0.611717	0
PEAK001173	chr2L:17621254-17621557	distal	iDRRE	lower_peak	iDRRE	Embryo-Pharate	2TP	0.53	21	0.853229	0
PEAK001174	chr2L:17687857-17688026	distal	iDRRE	flat	flat	NA	Not_reused	NA	1	1	0
PEAK001175	chr2L:17690452-17690599	distal	flat	iDRRE	iDRRE	NA	Not_reused	NA	1	1	0
PEAK001176	chr2L:17702265-17702529	distal	iDRRE	lower_peak	iDRRE	L3	larval_cns	0.38	22	0.77191	0
PEAK001177	chr2L:17702678-17702899	proximal	flat	flat	iDRRE	L3	2TP	0.22	21	0.705658	4
PEAK001178	chr2L:17715442-17715746	distal	iDRRE	lower_peak	iDRRE	Embryo-L3	4TP	0.88	25	0.705037	0
PEAK001179	chr2L:17715872-17716135	distal	flat	flat	iDRRE	3TP	4TP	0.99	25	0.815448	0
PEAK001180	chr2L:17734726-17734915	distal	iDRRE	iDRRE	iDRRE	NA	Not_reused	0.84	22	0.851157	0
PEAK001181	chr2L:17743025-17743273	distal	iDRRE	discordant	discordant	Embryo-L3	2TP	0.92	21	0.786484	0
PEAK001185	chr2L:17748758-17749100	distal	flat	flat	iDRRE	Embryo-L3	3TP	0.76	21	0.897591	1
PEAK001188	chr2L:17756785-17756975	distal	iDRRE	discordant	no_peak	NA	Not_reused	0.92	20	0.8216	0
PEAK001194	chr2L:17768942-17769325	distal	flat	flat	iDRRE	L3	eye-antennal_disc	0.87	23	0.898739	2
PEAK001195	chr2L:17771282-17771742	distal	flat	flat	iDRRE	Embryo-Pharate	haltere_disc	0.91	23	0.805803	2
PEAK001198	chr2L:17779253-17779568	proximal	flat	flat	iDRRE	NA	Not_reused	0.74	22	0.7471	4
PEAK001203	chr2L:17883-18187	distal	iDRRE	flat	flat	3TP	3TP	0.45	16	0.692131	1
PEAK001207	chr2L:18003731-18004059	proximal	flat	flat	iDRRE	Embryo-Pharate	2TP	0.83	22	0.894431	4
PEAK001210	chr2L:18015713-18015992	first-intron	iDRRE	iDRRE	iDRRE	L3	eye-antennal_disc	0.92	22	0.713783	3
PEAK001212	chr2L:1805824-1806142	distal	iDRRE	iDRRE	flat	NA	Not_reused	NA	1	1	1
PEAK001218	chr2L:18123559-18123889	proximal	flat	iDRRE	flat	3TP	2TP	0.84	23	0.906382	0
PEAK001220	chr2L:18141686-18142070	distal	iDRRE	flat	flat	3TP	4TP	0.76	21	0.731057	4
PEAK001222	chr2L:18150357-18150811	first-intron	flat	iDRRE	flat	3TP	3TP	0.69	20	0.810482	4
PEAK001225	chr2L:18158627-18158772	proximal	iDRRE	lower_peak	iDRRE	Embryo-Pharate	larval_cns	0.31	15	0.692436	4
PEAK001226	chr2L:182699-183198	distal	flat	iDRRE	flat	3TP	4TP	0.7	21	0.845979	1
PEAK001227	chr2L:18298126-18298261	distal	iDRRE	flat	flat	L3	2TP	0.6	21	0.870391	0
PEAK001242	chr2L:18345499-18345928	first-intron	iDRRE	flat	flat	Embryo-Pharate	2TP	0.79	22	0.904295	2
PEAK001243	chr2L:18351545-18351949	first-intron	flat	iDRRE	flat	L3	3TP	0.74	22	0.87219	4
PEAK001247	chr2L:18372003-18372169	first-intron	flat	discordant	iDRRE	NA	Not_reused	0.87	21	0.857396	3
PEAK001249	chr2L:18376967-18377281	first-intron	iDRRE	flat	flat	NA	Not_reused	0.78	22	0.859689	0
PEAK001253	chr2L:18443468-18443592	proximal	discordant	iDRRE	discordant	L3	2TP	0.36	15	0.720344	0
PEAK001254	chr2L:18444617-18445254	proximal	flat	iDRRE	flat	3TP	2TP	0.31	25	0.737417	0
PEAK001258	chr2L:18456058-18456423	first-intron	iDRRE	flat	flat	3TP	4TP	0.74	23	0.715407	2
PEAK001259	chr2L:18457017-18457247	first-intron	iDRRE	flat	flat	3TP	3TP	0.79	23	0.725535	0
PEAK001260	chr2L:18458661-18459016	first-intron	flat	iDRRE	flat	Pharate	Not_reused	0.69	21	0.821364	0
PEAK001261	chr2L:18463870-18464114	first-intron	iDRRE	flat	flat	L3	3TP	0.77	19	0.795013	0
PEAK001262	chr2L:18464214-18464507	first-intron	iDRRE	flat	flat	Embryo-Pharate	4TP	0.71	22	0.710753	0
PEAK001263	chr2L:18465786-18466212	first-intron	flat	iDRRE	flat	3TP	4TP	0.78	21	0.812919	1
PEAK001267	chr2L:18469739-18470015	first-intron	iDRRE	flat	flat	3TP	4TP	0.76	22	0.80962	0
PEAK001271	chr2L:18481781-18482191	first-intron	flat	iDRRE	flat	Embryo-Pharate	T3leg_disc	0.82	22	0.849233	0
PEAK001275	chr2L:18485644-18485867	proximal	iDRRE	flat	flat	L3	eye-antennal_disc	0.76	22	0.833496	0
PEAK001276	chr2L:18500337-18500597	distal	discordant	iDRRE	flat	NA	Not_reused	0.99	22	0.753302	0
PEAK001280	chr2L:18521008-18521394	first-intron	iDRRE	lower_peak	flat	L3	eye-antennal_disc	0.89	22	0.795766	1
PEAK001281	chr2L:18523303-18523677	first-intron	iDRRE	flat	flat	3TP	T3leg_disc	0.83	22	0.807354	1
PEAK001282	chr2L:18550-18711	distal	iDRRE	lower_peak	flat	Embryo-L3	larval_cns	0.23	11	0.557576	0
PEAK001283	chr2L:18561727-18562101	distal	iDRRE	flat	iDRRE	Embryo-Pharate	haltere_disc	0.67	20	0.634041	3
PEAK001284	chr2L:18562476-18562665	distal	iDRRE	flat	flat	3TP	2TP	0.67	17	0.708217	4
PEAK001286	chr2L:18563113-18563448	distal	flat	iDRRE	flat	3TP	4TP	0.84	22	0.680096	3
PEAK001287	chr2L:18563985-18564303	distal	iDRRE	flat	flat	L3	2TP	0.53	20	0.764436	0
PEAK001289	chr2L:18572078-18572424	distal	iDRRE	flat	flat	3TP	3TP	0.65	20	0.857069	4
PEAK001290	chr2L:18572705-18573173	distal	iDRRE	iDRRE	flat	Embryo-Pharate	3TP	0.66	21	0.776144	0
PEAK001292	chr2L:18604717-18605066	proximal	iDRRE	discordant	discordant	Embryo-Pharate	3TP	0.79	26	0.806948	0
PEAK001297	chr2L:18622014-18622267	first-intron	iDRRE	discordant	discordant	NA	Not_reused	0.87	22	0.79466	1
PEAK001299	chr2L:18628425-18628635	first-intron	iDRRE	discordant	flat	NA	Not_reused	0.71	19	0.8306	0
PEAK001300	chr2L:18629314-18629502	first-intron	iDRRE	iDRRE	flat	L3	T3leg_disc	0.79	22	0.849128	0
PEAK001303	chr2L:18645733-18646049	distal	flat	flat	iDRRE	NA	Not_reused	0.76	18	0.877509	3
PEAK001304	chr2L:18647955-18648374	distal	iDRRE	iDRRE	flat	Embryo-L3	T3leg_disc	0.67	22	0.83247	1
PEAK001306	chr2L:18654574-18654855	proximal	flat	iDRRE	flat	Embryo-Pharate	T3leg_disc	0.89	23	0.731647	0
PEAK001309	chr2L:18665344-18665606	proximal	flat	iDRRE	flat	Embryo-Pharate	3TP	0.66	22	0.864851	0
PEAK001310	chr2L:18666047-18666223	first-intron	iDRRE	discordant	iDRRE	L3	larval_cns	0.21	14	0.755009	0
PEAK001312	chr2L:18677418-18677719	first-intron	iDRRE	flat	flat	3TP	2TP	0.77	19	0.828587	0
PEAK001321	chr2L:18708222-18708447	proximal	iDRRE	iDRRE	flat	3TP	3TP	0.88	18	0.810626	0
PEAK001330	chr2L:18741591-18742004	proximal	iDRRE	flat	flat	Pharate	Not_reused	0.91	22	0.850358	0
PEAK001331	chr2L:18742929-18743769	distal	iDRRE	iDRRE	flat	3TP	3TP	0.75	22	0.914498	0
PEAK001333	chr2L:18757580-18758076	distal	flat	iDRRE	flat	Embryo-Pharate	2TP	0.84	23	0.872385	0
PEAK001335	chr2L:18782913-18783102	distal	iDRRE	flat	iDRRE	Embryo-L3	larval_cns	0.6	22	0.806981	3
PEAK001336	chr2L:18783227-18783674	distal	iDRRE	flat	flat	Embryo-L3	larval_cns	0.78	22	0.869149	1
PEAK001344	chr2L:18830553-18830750	proximal	iDRRE	flat	discordant	Embryo-Pharate	T3leg_disc	0.56	24	0.714233	0
PEAK001346	chr2L:18838950-18839218	proximal	flat	flat	iDRRE	3TP	3TP	0.68	19	0.840789	4
PEAK001347	chr2L:18839295-18839520	proximal	iDRRE	flat	flat	3TP	3TP	0.76	19	0.864775	3
PEAK001352	chr2L:18866618-18866980	first-intron	iDRRE	flat	flat	3TP	3TP	0.87	23	0.825858	2
PEAK001353	chr2L:18869190-18869641	first-intron	iDRRE	iDRRE	iDRRE	L3	2TP	0.69	23	0.827337	0
PEAK001355	chr2L:18871310-18871805	first-intron	flat	iDRRE	flat	Embryo-L3	2TP	0.91	23	0.805087	0
PEAK001357	chr2L:18874088-18874349	first-intron	discordant	iDRRE	iDRRE	Embryo	Not_reused	0.78	23	0.763869	0
PEAK001358	chr2L:18875068-18875271	first-intron	iDRRE	flat	discordant	Embryo	Not_reused	0.65	21	0.766267	0
PEAK001362	chr2L:18890366-18890843	distal	iDRRE	flat	flat	L3-Pharate	Not_reused	0.67	23	0.75522	2
PEAK001364	chr2L:18895316-18895589	proximal	iDRRE	discordant	higher_peak	Embryo	Not_reused	0.75	22	0.810698	3
PEAK001367	chr2L:18907005-18907541	proximal	flat	iDRRE	flat	3TP	2TP	0.78	22	0.884117	0
PEAK001369	chr2L:18936175-18936463	distal	iDRRE	flat	flat	3TP	4TP	0.7	22	0.734605	0
PEAK001370	chr2L:18944262-18945000	proximal	flat	iDRRE	flat	3TP	4TP	0.64	17	0.890811	1
PEAK001374	chr2L:18948356-18948550	proximal	iDRRE	discordant	discordant	L3	3TP	0.64	18	0.806128	0
PEAK001383	chr2L:1901323-1901600	first-intron	iDRRE	flat	flat	NA	Not_reused	0.76	20	0.706516	0
PEAK001385	chr2L:19022079-19022243	proximal	iDRRE	flat	flat	Embryo-L3	3TP	0.77	21	0.755634	0
PEAK001386	chr2L:1902989-1903259	first-intron	flat	flat	iDRRE	Pharate	Not_reused	0.82	18	0.920968	0
PEAK001388	chr2L:19035041-19035432	first-intron	iDRRE	flat	flat	Embryo-Pharate	2TP	0.73	19	0.757705	4
PEAK001392	chr2L:19054267-19054797	proximal	flat	iDRRE	flat	3TP	2TP	0.84	19	0.934163	2
PEAK001397	chr2L:19070132-19070458	proximal	iDRRE	iDRRE	flat	NA	Not_reused	0.63	19	0.86953	0
PEAK001398	chr2L:19072033-19072250	proximal	iDRRE	discordant	flat	Embryo-Pharate	T3leg_disc	0.81	19	0.905352	0
PEAK001400	chr2L:19079906-19080199	proximal	iDRRE	discordant	flat	3TP	2TP	0.59	25	0.626457	0
PEAK001403	chr2L:19111718-19112515	proximal	flat	iDRRE	flat	3TP	haltere_disc	0.76	27	0.849241	0
PEAK001415	chr2L:19136274-19136702	first-intron	iDRRE	flat	flat	Embryo-L3	4TP	0.81	19	0.761021	4
PEAK001416	chr2L:19136936-19137188	first-intron	flat	iDRRE	flat	Embryo-L3	4TP	0.66	17	0.83362	1
PEAK001420	chr2L:19143737-19144246	first-intron	iDRRE	iDRRE	flat	L3	2TP	0.76	22	0.870141	1
PEAK001421	chr2L:19144420-19144591	first-intron	iDRRE	flat	flat	L3	T3leg_disc	0.61	21	0.772871	4
PEAK001422	chr2L:19146053-19146314	distal	iDRRE	iDRRE	flat	L3	2TP	0.87	18	0.808682	0
PEAK001423	chr2L:19154828-19155332	distal	iDRRE	iDRRE	flat	3TP	4TP	0.7	22	0.913574	2
PEAK001424	chr2L:19156208-19156477	distal	flat	iDRRE	flat	Embryo-L3	2TP	0.77	23	0.805406	2
PEAK001425	chr2L:19156802-19157180	distal	iDRRE	flat	lower_peak	3TP	2TP	0.75	23	0.859802	0
PEAK001426	chr2L:19157965-19158647	proximal	iDRRE	flat	flat	3TP	4TP	0.79	23	0.802973	2
PEAK001427	chr2L:19161323-19161938	distal	iDRRE	flat	flat	3TP	4TP	0.66	23	0.828904	3
PEAK001435	chr2L:19213636-19213857	proximal	flat	iDRRE	flat	L3	haltere_disc	0.86	22	0.833077	0
PEAK001437	chr2L:19216098-19216410	proximal	flat	iDRRE	flat	L3	eye-antennal_disc	0.72	22	0.775401	0
PEAK001442	chr2L:19244325-19244751	distal	flat	flat	iDRRE	NA	Not_reused	0.77	21	0.812295	3
PEAK001445	chr2L:1926451-1926658	distal	iDRRE	flat	discordant	Embryo	Not_reused	0.66	21	0.80647	3
PEAK001448	chr2L:19313420-19313789	distal	iDRRE	flat	flat	3TP	2TP	0.68	20	0.752153	0
PEAK001449	chr2L:19314353-19314581	distal	flat	iDRRE	iDRRE	Embryo	Not_reused	0.8	19	0.64896	3
PEAK001451	chr2L:19323308-19323885	proximal	flat	iDRRE	flat	Embryo-L3	3TP	0.82	21	0.869247	0
PEAK001452	chr2L:19328869-19329085	proximal	discordant	iDRRE	flat	L3	3TP	0.97	23	0.861713	0
PEAK001453	chr2L:19329198-19329876	proximal	iDRRE	iDRRE	flat	Embryo-L3	3TP	0.76	23	0.821262	0
PEAK001454	chr2L:19341290-19341858	first-intron	flat	flat	iDRRE	Embryo-L3	2TP	0.81	23	0.845985	0
PEAK001456	chr2L:19343082-19343348	first-intron	discordant	flat	iDRRE	NA	Not_reused	0.73	22	0.824437	0
PEAK001457	chr2L:19359770-19360205	first-intron	iDRRE	flat	flat	L3	2TP	0.82	23	0.891115	4
PEAK001458	chr2L:19360802-19361003	first-intron	iDRRE	iDRRE	flat	L3	eye-antennal_disc	0.8	22	0.79756	0
PEAK001460	chr2L:19361860-19362213	first-intron	iDRRE	iDRRE	flat	Embryo-L3	4TP	0.63	24	0.797937	3
PEAK001463	chr2L:19363666-19363902	proximal	iDRRE	flat	flat	3TP	2TP	0.09	15	0.666212	0
PEAK001464	chr2L:19378715-19379019	proximal	iDRRE	flat	flat	3TP	2TP	0.81	21	0.815934	0
PEAK001466	chr2L:19389131-19389366	proximal	iDRRE	flat	flat	NA	Not_reused	0.8	23	0.867285	0
PEAK001468	chr2L:19393829-19394012	first-intron	iDRRE	flat	flat	Embryo	Not_reused	0.21	21	0.668854	0
PEAK001470	chr2L:19398886-19399225	proximal	iDRRE	flat	flat	3TP	4TP	0.53	19	0.784	0
PEAK001471	chr2L:19413969-19414229	distal	iDRRE	flat	iDRRE	3TP	haltere_disc	0.6	21	0.725988	3
PEAK001472	chr2L:19414331-19414641	distal	iDRRE	flat	flat	3TP	eye-antennal_disc	0.62	22	0.592037	0
PEAK001474	chr2L:19423436-19423674	first-intron	flat	iDRRE	flat	L3-Pharate	Not_reused	0.73	22	0.828416	4
PEAK001476	chr2L:19425036-19425398	first-intron	iDRRE	flat	discordant	NA	Not_reused	0.73	21	0.809325	3
PEAK001479	chr2L:19438783-19439128	distal	iDRRE	flat	flat	3TP	2TP	0.74	19	0.742849	0
PEAK001480	chr2L:19439244-19439655	distal	flat	iDRRE	flat	3TP	2TP	0.66	19	0.819565	2
PEAK001482	chr2L:19444969-19445136	proximal	iDRRE	iDRRE	flat	3TP	4TP	0.56	23	0.709497	0
PEAK001483	chr2L:19452828-19452969	first-intron	flat	iDRRE	flat	3TP	2TP	0.48	18	0.891099	4
PEAK001492	chr2L:19493-19696	proximal	iDRRE	flat	flat	L3	2TP	0.36	8	0.760227	0
PEAK001495	chr2L:19517499-19517703	proximal	iDRRE	flat	flat	L3	larval_cns	0.09	6	0.590839	0
PEAK001502	chr2L:19549382-19549964	first-intron	flat	iDRRE	flat	3TP	3TP	0.63	23	0.840343	4
PEAK001505	chr2L:19571567-19572210	distal	iDRRE	iDRRE	flat	3TP	4TP	0.91	21	0.878095	4
PEAK001506	chr2L:19572565-19572816	distal	iDRRE	iDRRE	flat	3TP	4TP	0.7	18	0.715505	4
PEAK001507	chr2L:19573023-19573196	distal	discordant	iDRRE	flat	3TP	4TP	0.76	19	0.852968	4
PEAK001508	chr2L:19573282-19573480	distal	iDRRE	flat	lower_peak	3TP	4TP	0.89	19	0.755892	2
PEAK001509	chr2L:19575104-19575732	first-intron	flat	iDRRE	lower_peak	3TP	4TP	0.87	20	0.816556	4
PEAK001510	chr2L:19576009-19576354	first-intron	flat	iDRRE	flat	3TP	4TP	0.88	21	0.788311	4
PEAK001514	chr2L:19587150-19587284	first-intron	flat	iDRRE	flat	3TP	4TP	0.73	22	0.778444	4
PEAK001518	chr2L:19737359-19737644	proximal	iDRRE	flat	iDRRE	NA	Not_reused	0	5	0.308772	0
PEAK001527	chr2L:19790227-19790523	proximal	discordant	discordant	iDRRE	Pharate	Not_reused	0.74	19	0.824562	0
PEAK001533	chr2L:19817237-19817479	distal	iDRRE	flat	iDRRE	Embryo-L3	2TP	0.33	9	0.709752	0
PEAK001537	chr2L:19869432-19869986	distal	flat	iDRRE	flat	3TP	3TP	0.82	21	0.89078	4
PEAK001541	chr2L:19895342-19895519	distal	flat	flat	iDRRE	Pharate	Not_reused	0.63	20	0.809551	0
PEAK001542	chr2L:19895936-19896208	distal	iDRRE	iDRRE	flat	3TP	3TP	0.65	20	0.724824	4
PEAK001543	chr2L:19897084-19897304	distal	iDRRE	discordant	flat	NA	Not_reused	0.8	22	0.837918	0
PEAK001544	chr2L:19904545-19905305	distal	flat	flat	iDRRE	L3	2TP	0.77	23	0.855483	1
PEAK001546	chr2L:19916313-19916469	distal	iDRRE	flat	discordant	Pharate	Not_reused	0.7	21	0.727982	0
PEAK001547	chr2L:19916896-19917480	distal	iDRRE	flat	flat	Embryo-Pharate	3TP	0.69	21	0.846512	1
PEAK001549	chr2L:19934835-19935670	proximal	iDRRE	flat	flat	3TP	2TP	0.62	22	0.840332	1
PEAK001552	chr2L:19948176-19948375	distal	discordant	iDRRE	discordant	Pharate	Not_reused	0.84	22	0.798354	0
PEAK001559	chr2L:19989217-19989879	distal	iDRRE	iDRRE	flat	Embryo-Pharate	2TP	0.74	20	0.787759	0
PEAK001562	chr2L:20016829-20017075	proximal	iDRRE	flat	discordant	Pharate	Not_reused	0.85	19	0.860427	1
PEAK001565	chr2L:20060928-20061069	first-intron	iDRRE	flat	iDRRE	L3	2TP	0.56	23	0.84006	1
PEAK001575	chr2L:20104611-20104817	proximal	iDRRE	flat	flat	3TP	2TP	0.12	3	0.880257	0
PEAK001580	chr2L:20118061-20118276	distal	iDRRE	flat	iDRRE	Embryo-L3	2TP	NA	1	1	1
PEAK001581	chr2L:20120850-20121348	distal	iDRRE	iDRRE	iDRRE	3TP	4TP	0.14	14	0.628121	1
PEAK001583	chr2L:2013862-2014098	proximal	flat	flat	iDRRE	Embryo	Not_reused	0.62	21	0.835978	0
PEAK001584	chr2L:20148432-20148721	distal	iDRRE	flat	flat	L3-Pharate	Not_reused	0.48	4	0.789969	0
PEAK001585	chr2L:20174996-20175192	distal	iDRRE	no_peak	discordant	L3	2TP	NA	1	1	0
PEAK001587	chr2L:20208366-20208731	distal	flat	flat	iDRRE	Embryo-L3	haltere_disc	NA	1	1	0
PEAK001588	chr2L:20281865-20282188	distal	iDRRE	iDRRE	flat	NA	Not_reused	NA	1	1	1
PEAK001589	chr2L:20290874-20291090	distal	flat	flat	iDRRE	Pharate	Not_reused	0.85	18	0.78692	0
PEAK001590	chr2L:20294022-20294200	proximal	flat	flat	iDRRE	L3	2TP	0.01	16	0.631098	0
PEAK001592	chr2L:20310744-20310882	proximal	iDRRE	flat	iDRRE	Embryo-L3	2TP	0.39	5	0.94058	0
PEAK001598	chr2L:20352262-20353080	first-intron	iDRRE	flat	flat	L3-Pharate	Not_reused	0.8	22	0.868299	0
PEAK001601	chr2L:2037857-2038461	first-intron	iDRRE	flat	flat	3TP	2TP	0.71	21	0.816515	2
PEAK001602	chr2L:20381658-20381979	first-intron	discordant	iDRRE	iDRRE	L3	haltere_disc	0.83	23	0.774424	0
PEAK001604	chr2L:20399386-20399538	first-intron	higher_peak	iDRRE	iDRRE	3TP	2TP	0.46	22	0.674731	0
PEAK001609	chr2L:20428803-20429499	first-intron	iDRRE	flat	flat	3TP	4TP	0.68	22	0.796434	0
PEAK001612	chr2L:20435601-20435844	distal	iDRRE	flat	discordant	NA	Not_reused	0.63	23	0.805333	0
PEAK001622	chr2L:20645361-20645527	first-intron	iDRRE	lower_peak	iDRRE	L3	2TP	0.36	22	0.657096	0
PEAK001630	chr2L:20694858-20695598	first-intron	iDRRE	flat	flat	L3	haltere_disc	0.78	21	0.837867	0
PEAK001634	chr2L:20700839-20701246	first-intron	flat	iDRRE	flat	Embryo-Pharate	2TP	0.79	21	0.779793	0
PEAK001635	chr2L:20701942-20702126	first-intron	discordant	iDRRE	discordant	NA	Not_reused	0.82	22	0.676356	0
PEAK001636	chr2L:20706731-20706993	first-intron	discordant	iDRRE	flat	Pharate	Not_reused	0.74	20	0.854821	0
PEAK001637	chr2L:20708226-20708711	first-intron	flat	iDRRE	flat	NA	Not_reused	0.85	22	0.83667	0
PEAK001639	chr2L:20715997-20716743	proximal	flat	iDRRE	flat	3TP	3TP	0.76	22	0.860529	0
PEAK001642	chr2L:20735295-20735738	proximal	iDRRE	flat	flat	3TP	2TP	0.72	24	0.841799	1
PEAK001645	chr2L:20759382-20759650	first-intron	iDRRE	flat	flat	Pharate	Not_reused	0.94	21	0.829349	0
PEAK001651	chr2L:20793944-20794351	proximal	flat	iDRRE	flat	3TP	4TP	0.69	21	0.930386	0
PEAK001655	chr2L:20799713-20800051	first-intron	flat	iDRRE	flat	L3	2TP	0.79	21	0.858463	0
PEAK001656	chr2L:20800184-20800525	first-intron	flat	iDRRE	flat	3TP	4TP	0.78	21	0.871203	0
PEAK001658	chr2L:20802067-20802358	first-intron	iDRRE	discordant	flat	Embryo-Pharate	2TP	0.73	19	0.84699	0
PEAK001659	chr2L:20802677-20802957	first-intron	flat	iDRRE	flat	3TP	2TP	0.89	21	0.866634	0
PEAK001662	chr2L:20821703-20822263	proximal	flat	iDRRE	flat	3TP	4TP	0.69	21	0.870343	1
PEAK001665	chr2L:20825236-20825662	distal	iDRRE	flat	flat	3TP	3TP	0.62	22	0.751598	1
PEAK001667	chr2L:20829968-20830172	first-intron	flat	iDRRE	flat	Pharate	Not_reused	0.67	22	0.875533	0
PEAK001668	chr2L:20792-20969	proximal	iDRRE	discordant	flat	3TP	haltere_disc	0.53	14	0.816594	1
PEAK001677	chr2L:20885251-20886045	distal	flat	iDRRE	flat	3TP	haltere_disc	0.87	22	0.849794	0
PEAK001679	chr2L:20890249-20890586	distal	iDRRE	iDRRE	flat	L3-Pharate	Not_reused	0.82	21	0.839514	0
PEAK001680	chr2L:20891215-20891416	distal	flat	iDRRE	iDRRE	Embryo-Pharate	eye-antennal_disc	0.37	17	0.776741	0
PEAK001684	chr2L:20912589-20913040	distal	iDRRE	flat	flat	Embryo-Pharate	3TP	0.87	21	0.78135	3
PEAK001698	chr2L:20965157-20965545	distal	flat	iDRRE	flat	3TP	3TP	0.82	22	0.847907	0
PEAK001700	chr2L:20969312-20969587	distal	flat	flat	iDRRE	Embryo	Not_reused	0.84	22	0.73597	0
PEAK001706	chr2L:20997814-20998365	distal	iDRRE	iDRRE	iDRRE	L3	haltere_disc	0.93	21	0.901174	0
PEAK001709	chr2L:21008275-21008677	distal	iDRRE	flat	flat	L3	3TP	0.84	22	0.788436	3
PEAK001710	chr2L:21008968-21009497	distal	flat	iDRRE	flat	3TP	3TP	0.66	22	0.845821	0
PEAK001711	chr2L:21009622-21009916	distal	flat	iDRRE	flat	3TP	3TP	0.83	22	0.853189	0
PEAK001716	chr2L:21019583-21020152	distal	iDRRE	flat	flat	Embryo-L3	3TP	0.91	22	0.866935	0
PEAK001718	chr2L:21028095-21028430	distal	flat	iDRRE	flat	L3	T3leg_disc	0.7	22	0.760561	0
PEAK001719	chr2L:21029993-21030399	distal	flat	iDRRE	flat	L3	3TP	0.9	22	0.804033	0
PEAK001720	chr2L:21030646-21031232	distal	iDRRE	flat	flat	L3	eye-antennal_disc	0.86	22	0.769652	0
PEAK001725	chr2L:21064862-21065492	distal	iDRRE	flat	flat	Embryo-Pharate	2TP	0.83	22	0.794952	0
PEAK001726	chr2L:21065875-21066066	distal	flat	iDRRE	flat	Embryo-Pharate	eye-antennal_disc	0.69	22	0.829858	0
PEAK001727	chr2L:21068540-21068854	distal	iDRRE	flat	flat	L3	T3leg_disc	0.88	18	0.874424	0
PEAK001737	chr2L:21107637-21107798	first-intron	iDRRE	flat	flat	NA	Not_reused	0.83	21	0.69677	0
PEAK001740	chr2L:21130575-21130767	distal	iDRRE	iDRRE	flat	NA	Not_reused	0.88	21	0.78733	0
PEAK001741	chr2L:21141823-21141966	proximal	flat	discordant	iDRRE	Embryo-Pharate	larval_cns	0.84	23	0.776153	2
PEAK001746	chr2L:21149133-21149288	proximal	iDRRE	flat	iDRRE	Embryo-L3	2TP	0.04	3	0.878429	0
PEAK001747	chr2L:21153953-21154145	distal	iDRRE	flat	flat	Embryo-L3	2TP	0.96	8	0.603355	0
PEAK001757	chr2L:21178572-21178763	first-intron	flat	iDRRE	flat	3TP	2TP	0.72	22	0.838143	1
PEAK001758	chr2L:21178878-21179112	first-intron	iDRRE	flat	flat	3TP	T3leg_disc	0.76	22	0.791296	0
PEAK001766	chr2L:21221901-21222114	first-intron	iDRRE	flat	flat	Embryo-Pharate	T3leg_disc	0.47	12	0.847015	0
PEAK001768	chr2L:21237679-21238231	first-intron	iDRRE	flat	flat	3TP	4TP	0.73	19	0.871578	4
PEAK001769	chr2L:21240033-21240240	distal	iDRRE	flat	flat	Pharate	Not_reused	0.4	19	0.67091	0
PEAK001770	chr2L:21243806-21244472	distal	iDRRE	flat	flat	Embryo-L3	3TP	0.54	20	0.810963	2
PEAK001771	chr2L:21245100-21245701	distal	iDRRE	iDRRE	flat	3TP	3TP	0.58	20	0.71917	0
PEAK001774	chr2L:21250732-21251187	distal	iDRRE	flat	flat	3TP	4TP	0.69	21	0.843835	3
PEAK001780	chr2L:2127461-2127795	proximal	iDRRE	flat	flat	Embryo-L3	3TP	0.77	20	0.865789	0
PEAK001781	chr2L:21293255-21293631	distal	iDRRE	flat	flat	3TP	T3leg_disc	0.35	19	0.800053	0
PEAK001782	chr2L:21296298-21297100	distal	iDRRE	flat	flat	Embryo	Not_reused	0.58	22	0.952731	0
PEAK001786	chr2L:21309222-21309653	proximal	iDRRE	flat	flat	3TP	2TP	0.61	23	0.743562	3
PEAK001792	chr2L:21344205-21344365	proximal	iDRRE	flat	iDRRE	L3	2TP	0.01	6	0.955484	0
PEAK001794	chr2L:21345707-21345903	first-intron	iDRRE	flat	iDRRE	NA	Not_reused	0.06	14	0.581506	0
PEAK001795	chr2L:21356183-21356488	distal	flat	iDRRE	flat	NA	Not_reused	0.97	25	0.814961	0
PEAK001796	chr2L:21367407-21367620	distal	iDRRE	flat	flat	NA	Not_reused	0.72	21	0.836788	0
PEAK001797	chr2L:21368767-21369172	first-intron	flat	iDRRE	iDRRE	NA	Not_reused	0.66	20	0.893632	0
PEAK001798	chr2L:21374192-21374642	distal	iDRRE	flat	flat	Pharate	Not_reused	0.95	26	0.849095	0
PEAK001799	chr2L:21374861-21375657	distal	iDRRE	iDRRE	flat	Embryo-Pharate	T3leg_disc	0.82	26	0.903024	1
PEAK001801	chr2L:21397221-21397551	distal	iDRRE	iDRRE	iDRRE	3TP	3TP	NA	1	1	0
PEAK001802	chr2L:21401422-21401735	distal	iDRRE	iDRRE	iDRRE	NA	Not_reused	0.97	2	0.966454	0
PEAK001814	chr2L:21537617-21537737	proximal	iDRRE	flat	lower_peak	NA	Not_reused	0.98	8	0.938542	0
PEAK001816	chr2L:21571853-21571950	proximal	iDRRE	iDRRE	flat	NA	Not_reused	NA	1	1	0
PEAK001820	chr2L:2161222-2161759	distal	flat	iDRRE	lower_peak	3TP	3TP	0.85	20	0.77351	4
PEAK001821	chr2L:21616315-21616567	distal	iDRRE	flat	flat	NA	Not_reused	0.9	27	0.946549	0
PEAK001823	chr2L:21621380-21621566	first-intron	iDRRE	flat	iDRRE	Embryo	Not_reused	0.1	3	0.961538	1
PEAK001825	chr2L:21623556-21623830	proximal	flat	iDRRE	flat	3TP	2TP	0.51	18	0.689136	0
PEAK001828	chr2L:2162918-2163121	distal	flat	iDRRE	flat	3TP	2TP	0.77	22	0.801766	4
PEAK001833	chr2L:21648892-21649064	distal	iDRRE	discordant	flat	Embryo-L3	eye-antennal_disc	NA	1	1	0
PEAK001837	chr2L:21677788-21677995	proximal	iDRRE	flat	lower_peak	L3	2TP	0.03	10	0.688797	0
PEAK001839	chr2L:21683275-21683427	proximal	iDRRE	flat	flat	Embryo-L3	larval_cns	0.09	2	0.88191	0
PEAK001841	chr2L:21730722-21730946	distal	iDRRE	flat	flat	L3	2TP	NA	1	1	0
PEAK001842	chr2L:2174428-2174624	first-intron	iDRRE	flat	flat	NA	Not_reused	0.77	21	0.793443	1
PEAK001847	chr2L:2175282-2175861	first-intron	iDRRE	iDRRE	flat	3TP	3TP	0.88	21	0.800738	4
PEAK001848	chr2L:21752906-21753078	distal	iDRRE	flat	flat	Embryo-Pharate	larval_cns	0.65	17	0.73946	1
PEAK001849	chr2L:21753569-21753969	distal	iDRRE	iDRRE	flat	3TP	4TP	0.41	18	0.534784	4
PEAK001853	chr2L:21763560-21764042	distal	iDRRE	iDRRE	flat	L3	T3leg_disc	0.83	22	0.784582	4
PEAK001854	chr2L:21765024-21765518	distal	flat	iDRRE	flat	Embryo-L3	2TP	0.68	21	0.765782	0
PEAK001856	chr2L:21770274-21771054	distal	flat	iDRRE	flat	Embryo-L3	2TP	0.83	21	0.845327	0
PEAK001858	chr2L:2178084-2178525	proximal	flat	iDRRE	flat	3TP	4TP	0.92	22	0.728196	3
PEAK001860	chr2L:21789291-21789756	first-intron	iDRRE	iDRRE	flat	Embryo-L3	3TP	0.78	22	0.83158	0
PEAK001862	chr2L:21794709-21794861	first-intron	iDRRE	iDRRE	flat	3TP	3TP	0.68	13	0.658121	0
PEAK001864	chr2L:21796367-21797123	proximal	flat	iDRRE	flat	3TP	2TP	0.73	21	0.861525	3
PEAK001865	chr2L:21798158-21798741	proximal	iDRRE	iDRRE	flat	Embryo-L3	2TP	0.89	21	0.833333	0
PEAK001866	chr2L:2179891-2180160	proximal	flat	iDRRE	flat	3TP	2TP	0.8	21	0.843692	0
PEAK001870	chr2L:21808405-21808840	distal	flat	iDRRE	flat	NA	Not_reused	0.85	21	0.82545	0
PEAK001871	chr2L:21811845-21812180	distal	iDRRE	flat	flat	NA	Not_reused	0.72	22	0.777119	0
PEAK001872	chr2L:21814414-21814819	distal	iDRRE	flat	flat	Embryo-L3	2TP	0.83	21	0.85411	0
PEAK001875	chr2L:21823082-21823372	distal	iDRRE	iDRRE	flat	L3	haltere_disc	0.69	22	0.843527	0
PEAK001877	chr2L:21839311-21839919	distal	iDRRE	flat	flat	L3	2TP	0.78	21	0.923459	0
PEAK001878	chr2L:21840234-21840798	distal	flat	iDRRE	flat	Embryo-Pharate	2TP	0.89	23	0.817494	0
PEAK001884	chr2L:21857600-21858063	first-intron	flat	iDRRE	flat	Embryo-L3	T3leg_disc	0.76	22	0.905888	0
PEAK001885	chr2L:21860545-21861087	first-intron	iDRRE	flat	flat	3TP	3TP	0.53	21	0.739336	0
PEAK001886	chr2L:21863441-21863934	first-intron	iDRRE	iDRRE	flat	3TP	3TP	0.91	22	0.910916	0
PEAK001890	chr2L:21878987-21879546	distal	iDRRE	flat	flat	3TP	3TP	0.79	22	0.858015	0
PEAK001895	chr2L:21886889-21887066	distal	flat	discordant	iDRRE	NA	Not_reused	0.92	21	0.793589	0
PEAK001896	chr2L:21887714-21888084	distal	iDRRE	iDRRE	flat	3TP	2TP	0.75	22	0.711276	0
PEAK001901	chr2L:21934646-21935080	distal	flat	flat	iDRRE	Pharate	Not_reused	0.78	20	0.777941	0
PEAK001902	chr2L:2193471-2193838	first-intron	flat	iDRRE	lower_peak	3TP	4TP	0.79	22	0.917284	0
PEAK001907	chr2L:21956727-21956939	proximal	flat	flat	iDRRE	NA	Not_reused	0.81	23	0.685026	0
PEAK001908	chr2L:2196468-2197350	first-intron	flat	iDRRE	flat	3TP	4TP	0.74	23	0.800896	0
PEAK001914	chr2L:21993165-21993462	proximal	flat	flat	iDRRE	NA	Not_reused	0.65	22	0.745274	0
PEAK001916	chr2L:21997267-21997627	distal	iDRRE	flat	iDRRE	NA	Not_reused	0.8	22	0.740984	0
PEAK001918	chr2L:21999899-22000299	proximal	iDRRE	flat	flat	NA	Not_reused	0.94	22	0.855878	0
PEAK001919	chr2L:2200218-2200593	distal	flat	iDRRE	flat	3TP	4TP	0.57	22	0.753136	2
PEAK001921	chr2L:22007736-22007880	distal	iDRRE	discordant	discordant	NA	Not_reused	0.6	22	0.650391	0
PEAK001922	chr2L:22008130-22008313	distal	flat	flat	iDRRE	NA	Not_reused	0.7	22	0.802581	0
PEAK001924	chr2L:2202097-2202284	distal	discordant	iDRRE	flat	3TP	4TP	0.6	22	0.735656	2
PEAK001925	chr2L:22024299-22024835	distal	flat	iDRRE	flat	3TP	4TP	0.65	23	0.841932	4
PEAK001930	chr2L:22105016-22105349	first-intron	iDRRE	flat	flat	NA	Not_reused	0.64	23	0.918088	0
PEAK001933	chr2L:22113000-22113268	distal	iDRRE	flat	flat	Embryo	Not_reused	NA	1	1	0
PEAK001936	chr2L:22121748-22121914	first-intron	iDRRE	lower_peak	flat	3TP	3TP	0.38	11	0.831596	0
PEAK001943	chr2L:22168526-22168775	first-intron	iDRRE	flat	flat	L3	2TP	0.73	15	0.864043	0
PEAK001948	chr2L:221907-222625	proximal	flat	iDRRE	flat	3TP	4TP	0.82	23	0.691526	3
PEAK001950	chr2L:2221104-2221259	first-intron	iDRRE	flat	flat	NA	Not_reused	0.71	20	0.834409	0
PEAK001951	chr2L:2221903-2222118	first-intron	iDRRE	iDRRE	flat	Embryo-Pharate	larval_cns	0.78	21	0.815829	1
PEAK001952	chr2L:2222331-2222569	proximal	iDRRE	flat	flat	Embryo-Pharate	eye-antennal_disc	0.68	20	0.911089	1
PEAK001958	chr2L:22300881-22301099	distal	flat	flat	iDRRE	NA	Not_reused	NA	1	1	0
PEAK001960	chr2L:22339354-22339450	proximal	flat	flat	iDRRE	NA	Not_reused	NA	1	1	0
PEAK001961	chr2L:22361168-22361367	distal	iDRRE	flat	flat	Embryo-L3	3TP	0.01	2	0.540201	0
PEAK001968	chr2L:22463004-22463114	distal	iDRRE	discordant	discordant	NA	Not_reused	NA	0	0	0
PEAK001969	chr2L:224904-225611	proximal	flat	iDRRE	flat	3TP	4TP	0.85	22	0.76424	3
PEAK001977	chr2L:22751363-22751566	first-intron	iDRRE	flat	flat	NA	Not_reused	0.23	3	0.663384	0
PEAK001979	chr2L:22755389-22755564	first-intron	iDRRE	flat	iDRRE	NA	Not_reused	0.99	3	0.906888	0
PEAK001982	chr2L:22765633-22765838	distal	iDRRE	lower_peak	flat	NA	Not_reused	NA	1	1	0
PEAK001986	chr2L:23025359-23025689	proximal	iDRRE	flat	flat	L3	eye-antennal_disc	0.43	11	0.847955	0
PEAK001989	chr2L:23075561-23075663	distal	iDRRE	discordant	iDRRE	NA	Not_reused	0.99	2	0.947368	0
PEAK001992	chr2L:23176095-23176392	proximal	iDRRE	lower_peak	flat	L3	2TP	0.27	3	0.746354	0
PEAK001995	chr2L:23343621-23343733	distal	iDRRE	iDRRE	iDRRE	NA	Not_reused	NA	1	1	0
PEAK001997	chr2L:23512793-23513106	distal	flat	flat	iDRRE	NA	Not_reused	NA	0	0	0
PEAK001999	chr2L:2357581-2357906	proximal	iDRRE	flat	discordant	Embryo-Pharate	4TP	0.8	22	0.928552	0
PEAK002008	chr2L:2376227-2376437	first-intron	flat	iDRRE	flat	3TP	4TP	0.84	16	0.826607	0
PEAK002016	chr2L:2433734-2434071	first-intron	iDRRE	flat	flat	3TP	haltere_disc	0.88	22	0.765039	0
PEAK002019	chr2L:2448437-2448867	first-intron	iDRRE	flat	flat	Embryo-L3	2TP	0.79	22	0.835237	2
PEAK002022	chr2L:246568-247124	first-intron	flat	iDRRE	flat	3TP	4TP	0.84	23	0.847055	4
PEAK002025	chr2L:2470440-2470773	distal	flat	iDRRE	flat	Embryo-L3	3TP	0.84	21	0.864525	0
PEAK002026	chr2L:2470892-2471135	proximal	iDRRE	discordant	discordant	L3	2TP	0.93	21	0.732462	0
PEAK002028	chr2L:247395-247880	first-intron	iDRRE	iDRRE	flat	3TP	4TP	0.9	23	0.729097	4
PEAK002030	chr2L:2481382-2482063	distal	iDRRE	flat	flat	L3	3TP	0.67	22	0.865743	0
PEAK002032	chr2L:2486514-2486922	distal	flat	iDRRE	flat	Embryo-Pharate	2TP	0.73	23	0.854164	0
PEAK002033	chr2L:2487163-2487386	distal	flat	iDRRE	flat	L3	2TP	0.76	23	0.71399	0
PEAK002034	chr2L:2488287-2488907	distal	iDRRE	iDRRE	flat	Embryo-L3	3TP	0.73	23	0.852667	0
PEAK002037	chr2L:249877-250087	first-intron	iDRRE	iDRRE	flat	3TP	3TP	0.86	20	0.799251	0
PEAK002041	chr2L:2576653-2576826	proximal	flat	iDRRE	flat	3TP	2TP	0.62	21	0.700326	3
PEAK002042	chr2L:2584694-2584876	first-intron	iDRRE	flat	flat	Pharate	Not_reused	0.9	23	0.725139	2
PEAK002044	chr2L:2612106-2612282	distal	flat	flat	iDRRE	L3	2TP	0.44	21	0.641507	0
PEAK002064	chr2L:277169-277378	proximal	flat	iDRRE	flat	3TP	4TP	0.63	22	0.697588	4
PEAK002067	chr2L:2806211-2806714	first-intron	flat	iDRRE	flat	Embryo-Pharate	2TP	0.59	20	0.873297	2
PEAK002068	chr2L:2808033-2808278	first-intron	flat	iDRRE	flat	3TP	T3leg_disc	0.46	20	0.767492	2
PEAK002082	chr2L:2858092-2858304	first-intron	iDRRE	discordant	flat	3TP	2TP	0.62	19	0.796992	2
PEAK002087	chr2L:2873097-2873367	first-intron	flat	iDRRE	flat	Pharate	Not_reused	0.77	21	0.713094	4
PEAK002092	chr2L:2885108-2885340	first-intron	flat	iDRRE	flat	3TP	T3leg_disc	0.48	19	0.75937	4
PEAK002093	chr2L:2886123-2886296	proximal	iDRRE	iDRRE	flat	3TP	4TP	0.99	20	0.835396	4
PEAK002094	chr2L:2886756-2886979	first-intron	iDRRE	iDRRE	flat	3TP	4TP	0.96	20	0.877218	4
PEAK002095	chr2L:2888083-2888252	first-intron	iDRRE	flat	lower_peak	3TP	4TP	0.28	17	0.561163	4
PEAK002098	chr2L:2904501-2905084	distal	iDRRE	discordant	discordant	Embryo-Pharate	2TP	0.77	20	0.866832	1
PEAK002101	chr2L:2911846-2912076	distal	flat	flat	iDRRE	Pharate	Not_reused	0.73	17	0.802414	0
PEAK002108	chr2L:2957835-2958269	distal	iDRRE	flat	flat	3TP	2TP	0.68	20	0.84852	1
PEAK002121	chr2L:3000488-3000926	first-intron	iDRRE	iDRRE	flat	3TP	2TP	0.72	19	0.883161	0
PEAK002122	chr2L:3004467-3004946	first-intron	flat	iDRRE	flat	Embryo-Pharate	3TP	0.45	19	0.846501	0
PEAK002123	chr2L:3011045-3011581	first-intron	flat	iDRRE	flat	NA	Not_reused	0.91	19	0.871326	3
PEAK002124	chr2L:3011834-3012304	first-intron	iDRRE	iDRRE	flat	NA	Not_reused	0.87	19	0.868925	0
PEAK002138	chr2L:3058991-3059496	distal	flat	iDRRE	flat	3TP	4TP	0.78	20	0.881385	3
PEAK002142	chr2L:3095244-3095568	distal	iDRRE	flat	flat	3TP	2TP	0.57	22	0.783571	2
PEAK002143	chr2L:3097150-3097323	distal	iDRRE	flat	discordant	NA	Not_reused	0.8	18	0.885162	2
PEAK002147	chr2L:3124575-3124958	distal	iDRRE	flat	flat	3TP	3TP	0.81	24	0.885317	2
PEAK002155	chr2L:3159090-3159432	first-intron	iDRRE	flat	flat	3TP	3TP	0.89	20	0.880303	1
PEAK002159	chr2L:3165299-3165614	first-intron	iDRRE	iDRRE	flat	3TP	3TP	0.6	18	0.87026	2
PEAK002163	chr2L:3231390-3231499	distal	discordant	iDRRE	discordant	NA	Not_reused	0.43	16	0.652857	3
PEAK002169	chr2L:3302203-3302357	first-intron	discordant	iDRRE	flat	3TP	larval_cns	0.51	15	0.824731	4
PEAK002174	chr2L:3339511-3339866	distal	iDRRE	flat	iDRRE	3TP	2TP	0.68	22	0.818295	0
PEAK002179	chr2L:3352536-3353342	proximal	flat	iDRRE	flat	3TP	3TP	0.89	22	0.852963	4
PEAK002182	chr2L:335820-336221	distal	iDRRE	flat	flat	Embryo-Pharate	2TP	0.8	27	0.77198	0
PEAK002183	chr2L:336363-336727	distal	iDRRE	flat	flat	Embryo-Pharate	T3leg_disc	0.83	27	0.805733	0
PEAK002203	chr2L:348089-348258	distal	iDRRE	flat	flat	NA	Not_reused	NA	1	1	0
PEAK002204	chr2L:3484421-3484843	first-intron	flat	flat	iDRRE	Pharate	Not_reused	0.85	23	0.774779	0
PEAK002207	chr2L:3497035-3497422	distal	iDRRE	iDRRE	flat	NA	Not_reused	0.81	21	0.863898	0
PEAK002211	chr2L:3523145-3523451	proximal	iDRRE	lower_peak	flat	NA	Not_reused	0.55	10	0.918043	0
PEAK002214	chr2L:3538576-3538816	proximal	iDRRE	iDRRE	flat	3TP	3TP	0.87	20	0.660519	4
PEAK002216	chr2L:3539429-3539729	first-intron	flat	iDRRE	flat	3TP	2TP	0.96	22	0.797674	4
PEAK002217	chr2L:3539955-3540323	proximal	iDRRE	iDRRE	flat	3TP	2TP	0.81	22	0.833573	4
PEAK002219	chr2L:355115-355265	proximal	iDRRE	flat	iDRRE	NA	Not_reused	0.7	2	0.786667	0
PEAK002221	chr2L:35552-36010	distal	iDRRE	flat	flat	Embryo-L3	2TP	0.66	24	0.869544	0
PEAK002223	chr2L:3558978-3559646	distal	iDRRE	flat	flat	L3	haltere_disc	0.89	23	0.870453	0
PEAK002236	chr2L:3586971-3587388	distal	iDRRE	iDRRE	flat	L3	T3leg_disc	0.77	21	0.868845	0
PEAK002237	chr2L:3588214-3588451	proximal	iDRRE	iDRRE	iDRRE	Embryo-L3	2TP	0.82	21	0.774278	0
PEAK002239	chr2L:3593782-3594374	distal	iDRRE	flat	flat	Embryo-L3	T3leg_disc	0.69	23	0.641671	1
PEAK002240	chr2L:3595378-3595846	distal	iDRRE	iDRRE	flat	L3	3TP	0.78	21	0.831752	0
PEAK002241	chr2L:3596193-3596620	distal	iDRRE	discordant	flat	L3	2TP	0.82	20	0.872095	0
PEAK002243	chr2L:3630933-3631112	distal	iDRRE	discordant	flat	Pharate	Not_reused	0.75	20	0.66262	1
PEAK002244	chr2L:3631332-3631626	distal	flat	iDRRE	flat	L3	3TP	0.86	23	0.815851	1
PEAK002245	chr2L:3632048-3632424	distal	iDRRE	iDRRE	flat	3TP	3TP	0.62	21	0.813562	1
PEAK002248	chr2L:3639918-3640381	distal	flat	iDRRE	flat	3TP	2TP	0.63	24	0.719989	1
PEAK002254	chr2L:3657370-3657733	proximal	iDRRE	flat	flat	Embryo-L3	2TP	0.24	23	0.68093	0
PEAK002266	chr2L:3748843-3748949	distal	discordant	lower_peak	iDRRE	NA	Not_reused	0.34	24	0.47549	0
PEAK002267	chr2L:3762823-3762993	distal	iDRRE	lower_peak	iDRRE	Pharate	Not_reused	0.27	23	0.430151	0
PEAK002268	chr2L:3769553-3769813	proximal	flat	iDRRE	flat	Embryo-L3	3TP	0.91	21	0.770186	0
PEAK002271	chr2L:3772812-3773258	proximal	flat	iDRRE	flat	3TP	3TP	0.78	25	0.791439	0
PEAK002272	chr2L:3773553-3773871	proximal	flat	iDRRE	flat	3TP	3TP	0.89	24	0.861816	0
PEAK002273	chr2L:3775676-3775956	distal	iDRRE	flat	flat	Embryo-L3	2TP	0.82	21	0.764165	0
PEAK002274	chr2L:3776328-3776639	distal	iDRRE	iDRRE	flat	L3	2TP	0.94	25	0.763255	2
PEAK002285	chr2L:3805536-3805797	first-intron	flat	iDRRE	flat	3TP	larval_cns	0.85	21	0.832016	4
PEAK002286	chr2L:3806309-3806732	distal	flat	iDRRE	flat	3TP	4TP	0.81	20	0.748748	3
PEAK002291	chr2L:383108-383583	first-intron	flat	iDRRE	flat	NA	Not_reused	0.75	22	0.77655	4
PEAK002292	chr2L:3835282-3835658	proximal	iDRRE	iDRRE	flat	3TP	4TP	0.79	21	0.701953	0
PEAK002295	chr2L:3855226-3855586	proximal	iDRRE	flat	flat	NA	Not_reused	0.9	20	0.894286	2
PEAK002299	chr2L:3862825-3862976	first-intron	iDRRE	flat	flat	3TP	4TP	0.35	18	0.864562	3
PEAK002304	chr2L:3888751-3889078	distal	iDRRE	flat	flat	Embryo-L3	eye-antennal_disc	0.72	22	0.792175	0
PEAK002305	chr2L:3889335-3889869	distal	iDRRE	flat	flat	Embryo-Pharate	2TP	0.6	19	0.870264	0
PEAK002306	chr2L:389724-390329	distal	iDRRE	flat	flat	L3	T3leg_disc	0.73	23	0.873105	2
PEAK002308	chr2L:39293-39793	distal	iDRRE	flat	flat	Embryo-Pharate	2TP	0.92	27	0.834301	0
PEAK002312	chr2L:394316-394524	proximal	iDRRE	flat	flat	L3	T3leg_disc	0.73	23	0.865434	0
PEAK002313	chr2L:399354-399644	distal	iDRRE	flat	flat	Pharate	Not_reused	0.68	23	0.877088	0
PEAK002317	chr2L:4030251-4030590	proximal	iDRRE	flat	flat	3TP	4TP	0.47	14	0.745882	0
PEAK002319	chr2L:4031768-4032074	first-intron	flat	iDRRE	flat	3TP	4TP	0.84	16	0.709512	0
PEAK002322	chr2L:4045087-4045450	distal	iDRRE	iDRRE	flat	Embryo	Not_reused	0.69	21	0.686147	0
PEAK002325	chr2L:4053692-4054557	distal	iDRRE	flat	flat	Embryo-L3	3TP	0.77	22	0.834152	0
PEAK002328	chr2L:4063685-4063915	distal	iDRRE	iDRRE	flat	NA	Not_reused	0.75	21	0.681273	1
PEAK002329	chr2L:4068940-4069563	distal	flat	iDRRE	flat	L3	3TP	0.8	21	0.836753	0
PEAK002331	chr2L:4086014-4086640	distal	iDRRE	discordant	discordant	NA	Not_reused	0.67	21	0.890994	3
PEAK002335	chr2L:4129136-4129635	distal	iDRRE	flat	flat	NA	Not_reused	0.75	21	0.891468	0
PEAK002341	chr2L:4197272-4197865	first-intron	iDRRE	iDRRE	flat	3TP	4TP	0.6	18	0.844356	0
PEAK002344	chr2L:4211119-4211324	distal	iDRRE	iDRRE	flat	NA	Not_reused	0.81	20	0.862168	0
PEAK002350	chr2L:4222419-4223024	proximal	flat	iDRRE	flat	Embryo-L3	3TP	0.79	20	0.807274	1
PEAK002357	chr2L:423428-423810	proximal	flat	iDRRE	flat	L3	2TP	0.85	25	0.84385	0
PEAK002364	chr2L:429101-429782	proximal	iDRRE	flat	flat	L3	3TP	0.86	23	0.733807	1
PEAK002365	chr2L:429965-430198	proximal	flat	iDRRE	flat	Embryo-L3	3TP	0.64	21	0.74453	0
PEAK002368	chr2L:431678-431876	proximal	iDRRE	iDRRE	flat	3TP	2TP	0.76	22	0.805799	4
PEAK002373	chr2L:4345847-4346053	proximal	iDRRE	flat	flat	Embryo-L3	2TP	0.19	13	0.575237	0
PEAK002380	chr2L:4371738-4372095	distal	iDRRE	flat	flat	3TP	2TP	0.63	23	0.683464	1
PEAK002381	chr2L:4374022-4374339	distal	discordant	iDRRE	flat	3TP	2TP	0.77	22	0.824802	0
PEAK002386	chr2L:438838-439395	proximal	flat	iDRRE	flat	Embryo-L3	3TP	0.81	24	0.79155	4
PEAK002391	chr2L:440685-440965	proximal	iDRRE	iDRRE	flat	Embryo-L3	3TP	0.82	23	0.828037	4
PEAK002393	chr2L:441218-442734	proximal	flat	iDRRE	flat	3TP	3TP	0.73	24	0.839977	4
PEAK002394	chr2L:442201-442781	distal	flat	iDRRE	flat	Embryo-L3	3TP	0.82	24	0.829179	1
PEAK002396	chr2L:4448828-4448986	proximal	iDRRE	flat	iDRRE	L3	2TP	0.35	16	0.866713	0
PEAK002401	chr2L:4458800-4458942	proximal	iDRRE	flat	flat	Embryo-L3	2TP	0.18	20	0.525706	3
PEAK002406	chr2L:4567471-4568000	distal	iDRRE	iDRRE	flat	Embryo-Pharate	T3leg_disc	0.89	22	0.877935	0
PEAK002408	chr2L:4574536-4574761	distal	flat	iDRRE	flat	Embryo	Not_reused	0.92	22	0.644414	0
PEAK002416	chr2L:4599617-4600603	distal	flat	iDRRE	flat	Embryo-Pharate	2TP	0.8	22	0.871402	0
PEAK002418	chr2L:4610530-4610891	distal	iDRRE	flat	flat	3TP	3TP	0.85	22	0.85241	1
PEAK002421	chr2L:4620613-4620866	proximal	iDRRE	flat	flat	L3	eye-antennal_disc	0.82	22	0.86171	0
PEAK002429	chr2L:4635678-4636080	proximal	flat	flat	iDRRE	Embryo-Pharate	T3leg_disc	0.96	20	0.927283	0
PEAK002430	chr2L:4638262-4638810	distal	discordant	iDRRE	discordant	L3	haltere_disc	0.67	20	0.831776	0
PEAK002438	chr2L:4661001-4661240	distal	iDRRE	flat	iDRRE	L3	larval_cns	0.23	15	0.670068	0
PEAK002440	chr2L:47091-47538	distal	iDRRE	iDRRE	flat	NA	Not_reused	0.6	21	0.70619	0
PEAK002444	chr2L:479085-479309	first-intron	flat	iDRRE	flat	3TP	4TP	0.88	24	0.750936	4
PEAK002446	chr2L:4797838-4798361	distal	iDRRE	flat	flat	Embryo-Pharate	2TP	0.75	18	0.694658	1
PEAK002452	chr2L:4810183-4811062	proximal	iDRRE	flat	flat	3TP	4TP	0.58	18	0.816922	3
PEAK002456	chr2L:4820710-4820986	proximal	iDRRE	iDRRE	flat	3TP	4TP	0.76	17	0.82906	4
PEAK002458	chr2L:4822380-4822536	proximal	higher_peak	iDRRE	discordant	3TP	3TP	0.74	17	0.887339	0
PEAK002463	chr2L:4862981-4863458	distal	iDRRE	flat	flat	L3	haltere_disc	0.61	21	0.851464	0
PEAK002464	chr2L:488088-488283	first-intron	iDRRE	iDRRE	flat	Pharate	Not_reused	0.67	19	0.807934	4
PEAK002466	chr2L:4887648-4887945	distal	iDRRE	iDRRE	flat	3TP	3TP	0.72	20	0.838822	0
PEAK002468	chr2L:4905506-4906060	first-intron	iDRRE	iDRRE	flat	3TP	3TP	0.8	21	0.867691	0
PEAK002471	chr2L:4907168-4907397	proximal	iDRRE	flat	flat	Embryo-Pharate	eye-antennal_disc	0.85	19	0.824561	0
PEAK002474	chr2L:4971367-4971543	first-intron	iDRRE	iDRRE	flat	Embryo-Pharate	2TP	0.58	18	0.90028	1
PEAK002480	chr2L:4996388-4996616	distal	iDRRE	flat	flat	NA	Not_reused	0.69	19	0.880621	0
PEAK002481	chr2L:4997307-4997579	distal	iDRRE	iDRRE	flat	3TP	4TP	0.78	20	0.880822	1
PEAK002482	chr2L:4997742-4998084	distal	iDRRE	iDRRE	flat	3TP	3TP	0.74	20	0.886434	4
PEAK002483	chr2L:499800-500310	proximal	iDRRE	flat	flat	Embryo-Pharate	3TP	0.63	22	0.875019	0
PEAK002484	chr2L:5000064-5000536	distal	iDRRE	flat	flat	3TP	3TP	0.7	20	0.796053	4
PEAK002487	chr2L:5009436-5009539	proximal	discordant	iDRRE	flat	3TP	4TP	0.42	20	0.826119	1
PEAK002489	chr2L:5011029-5011148	proximal	iDRRE	flat	iDRRE	3TP	2TP	0.49	19	0.74513	2
PEAK002491	chr2L:5024589-5024976	distal	iDRRE	discordant	flat	L3-Pharate	Not_reused	0.72	21	0.762729	4
PEAK002492	chr2L:5027398-5027684	first-intron	discordant	iDRRE	flat	L3-Pharate	Not_reused	0.52	22	0.858076	0
PEAK002501	chr2L:507140-507434	distal	flat	iDRRE	flat	Embryo-Pharate	3TP	0.7	18	0.904117	0
PEAK002505	chr2L:5086760-5087148	distal	iDRRE	flat	iDRRE	NA	Not_reused	0.55	18	0.827892	3
PEAK002512	chr2L:5107703-5107921	distal	iDRRE	flat	flat	L3	larval_cns	0.76	22	0.772563	0
PEAK002516	chr2L:5144542-5144778	distal	iDRRE	flat	discordant	Embryo-Pharate	2TP	0.98	27	0.972654	0
PEAK002519	chr2L:5145498-5145620	distal	flat	iDRRE	flat	3TP	2TP	0.93	23	0.781239	2
PEAK002520	chr2L:5145849-5146463	distal	iDRRE	flat	flat	3TP	4TP	0.64	23	0.876587	3
PEAK002523	chr2L:5209346-5209497	proximal	iDRRE	flat	flat	3TP	2TP	0.11	12	0.770417	2
PEAK002525	chr2L:5223705-5224318	distal	flat	iDRRE	flat	Embryo-Pharate	3TP	0.76	21	0.841561	0
PEAK002527	chr2L:5231792-5232496	distal	flat	iDRRE	flat	3TP	3TP	0.81	19	0.908281	1
PEAK002529	chr2L:5236352-5236973	distal	flat	iDRRE	flat	Embryo-Pharate	3TP	0.73	21	0.787157	0
PEAK002530	chr2L:5237303-5237853	distal	iDRRE	flat	flat	3TP	4TP	0.62	19	0.822412	3
PEAK002531	chr2L:5238620-5238922	proximal	flat	iDRRE	flat	Embryo-L3	3TP	0.73	21	0.780457	0
PEAK002532	chr2L:5239840-5240164	proximal	iDRRE	flat	flat	Embryo-L3	haltere_disc	0.9	19	0.822612	0
PEAK002534	chr2L:524448-524835	distal	flat	iDRRE	flat	Embryo-Pharate	2TP	0.76	23	0.779622	4
PEAK002537	chr2L:5252182-5252738	first-intron	iDRRE	iDRRE	flat	L3	3TP	0.8	19	0.864867	0
PEAK002538	chr2L:5252981-5253176	first-intron	iDRRE	flat	flat	L3	3TP	0.7	19	0.828773	0
PEAK002542	chr2L:5257376-5257592	first-intron	flat	iDRRE	lower_peak	L3	3TP	0.86	19	0.805442	0
PEAK002545	chr2L:5261484-5261725	first-intron	iDRRE	iDRRE	lower_peak	Embryo-L3	3TP	0.61	19	0.858715	0
PEAK002549	chr2L:5278967-5279100	proximal	iDRRE	flat	flat	L3	2TP	0.58	19	0.799105	0
PEAK002555	chr2L:5291984-5292255	first-intron	iDRRE	iDRRE	flat	3TP	4TP	0.69	20	0.8367	1
PEAK002556	chr2L:5292308-5292666	first-intron	flat	iDRRE	flat	3TP	4TP	0.8	21	0.818913	1
PEAK002557	chr2L:5292875-5293261	first-intron	flat	iDRRE	flat	3TP	4TP	0.68	21	0.852064	1
PEAK002560	chr2L:5296955-5297331	first-intron	flat	iDRRE	flat	3TP	3TP	0.65	21	0.834792	1
PEAK002563	chr2L:5305138-5305863	distal	iDRRE	iDRRE	flat	3TP	4TP	0.67	23	0.870682	4
PEAK002564	chr2L:5306474-5306980	distal	iDRRE	iDRRE	flat	3TP	4TP	0.73	22	0.834527	4
PEAK002565	chr2L:5314175-5314460	first-intron	iDRRE	discordant	flat	3TP	2TP	0.67	21	0.790713	1
PEAK002566	chr2L:5325267-5325687	first-intron	flat	iDRRE	flat	3TP	4TP	0.82	21	0.921872	1
PEAK002568	chr2L:533563-533868	distal	iDRRE	discordant	flat	Embryo-Pharate	2TP	0.76	23	0.81465	4
PEAK002569	chr2L:534405-534697	distal	iDRRE	discordant	flat	Embryo-Pharate	2TP	0.62	24	0.717199	4
PEAK002574	chr2L:5386095-5386356	proximal	flat	discordant	iDRRE	L3	T3leg_disc	0.74	22	0.788719	0
PEAK002576	chr2L:5403470-5404005	proximal	iDRRE	iDRRE	iDRRE	3TP	4TP	0.69	21	0.814717	3
PEAK002577	chr2L:540595-541166	proximal	iDRRE	flat	flat	Embryo-L3	larval_cns	0.12	15	0.64304	0
PEAK002581	chr2L:5421511-5422055	distal	iDRRE	iDRRE	flat	3TP	4TP	0.73	22	0.79002	4
PEAK002583	chr2L:5427220-5427612	distal	iDRRE	flat	flat	Embryo-Pharate	2TP	0.67	20	0.859909	4
PEAK002585	chr2L:5428646-5428851	distal	iDRRE	iDRRE	flat	NA	Not_reused	0.77	21	0.703597	0
PEAK002588	chr2L:5435678-5436150	proximal	flat	iDRRE	flat	L3	3TP	0.76	21	0.861446	0
PEAK002590	chr2L:5444238-5444744	distal	iDRRE	iDRRE	iDRRE	Embryo-Pharate	3TP	0.78	21	0.828975	0
PEAK002591	chr2L:5444921-5445234	distal	flat	iDRRE	flat	L3	3TP	0.87	20	0.840954	0
PEAK002597	chr2L:5478653-5479052	distal	flat	iDRRE	flat	L3	T3leg_disc	0.8	21	0.826031	0
PEAK002601	chr2L:5485548-5485992	proximal	iDRRE	flat	flat	L3	2TP	0.74	22	0.866703	0
PEAK002602	chr2L:5489811-5490268	distal	iDRRE	flat	flat	3TP	3TP	0.97	21	0.832515	0
PEAK002603	chr2L:5492634-5493053	distal	iDRRE	flat	flat	L3	eye-antennal_disc	0.78	21	0.922158	0
PEAK002604	chr2L:5493193-5493584	distal	iDRRE	iDRRE	flat	L3	3TP	0.87	21	0.873547	0
PEAK002607	chr2L:5501622-5501946	distal	flat	iDRRE	flat	L3	T3leg_disc	0.81	22	0.867253	0
PEAK002608	chr2L:5504867-5505255	distal	flat	iDRRE	flat	L3	2TP	0.91	21	0.797645	0
PEAK002611	chr2L:5506714-5507139	distal	flat	iDRRE	flat	L3	T3leg_disc	0.73	20	0.863778	0
PEAK002620	chr2L:5546187-5546525	proximal	iDRRE	iDRRE	flat	3TP	4TP	0.89	18	0.879355	0
PEAK002622	chr2L:5559-6008	proximal	iDRRE	flat	flat	3TP	4TP	0.06	2	0.667038	0
PEAK002624	chr2L:5624024-5624282	proximal	iDRRE	lower_peak	iDRRE	L3	larval_cns	0.19	19	0.670086	3
PEAK002629	chr2L:5724016-5724211	proximal	iDRRE	flat	iDRRE	Embryo-L3	larval_cns	0.2	11	0.669714	0
PEAK002631	chr2L:5738914-5739580	first-intron	flat	iDRRE	iDRRE	3TP	3TP	0.76	21	0.911915	1
PEAK002632	chr2L:5740759-5741102	first-intron	iDRRE	iDRRE	flat	Embryo-Pharate	2TP	0.65	21	0.824662	2
PEAK002634	chr2L:5744780-5744999	first-intron	iDRRE	flat	iDRRE	NA	Not_reused	0.55	21	0.801588	2
PEAK002639	chr2L:5765175-5765443	first-intron	iDRRE	flat	flat	Embryo-Pharate	2TP	0.77	21	0.767034	2
PEAK002642	chr2L:5774188-5774650	distal	iDRRE	flat	flat	Embryo-Pharate	T3leg_disc	0.62	21	0.842917	1
PEAK002643	chr2L:5786772-5786950	distal	iDRRE	flat	discordant	Pharate	Not_reused	0.81	20	0.7	0
PEAK002644	chr2L:5799277-5799934	first-intron	iDRRE	flat	flat	3TP	4TP	0.64	16	0.804373	3
PEAK002648	chr2L:5835574-5835702	first-intron	iDRRE	iDRRE	iDRRE	NA	Not_reused	NA	1	1	0
PEAK002649	chr2L:5872905-5873301	first-intron	flat	flat	iDRRE	Pharate	Not_reused	0.77	20	0.839957	0
PEAK002650	chr2L:5877684-5877945	first-intron	discordant	discordant	iDRRE	Embryo	Not_reused	0.66	20	0.861837	0
PEAK002651	chr2L:5879095-5879258	proximal	iDRRE	flat	iDRRE	Embryo-Pharate	T3leg_disc	0.87	20	0.749805	0
PEAK002654	chr2L:5886777-5887216	proximal	iDRRE	iDRRE	iDRRE	NA	Not_reused	0.76	20	0.822533	0
PEAK002657	chr2L:5907349-5907683	first-intron	iDRRE	flat	flat	3TP	4TP	0.67	20	0.883113	1
PEAK002658	chr2L:59115-59504	first-intron	iDRRE	iDRRE	lower_peak	Embryo-Pharate	3TP	0.66	23	0.734016	0
PEAK002660	chr2L:5943771-5944135	proximal	flat	iDRRE	iDRRE	3TP	3TP	0.63	20	0.622783	1
PEAK002661	chr2L:5944344-5944905	proximal	iDRRE	iDRRE	flat	3TP	2TP	0.66	22	0.618855	1
PEAK002665	chr2L:5978328-5979004	distal	flat	iDRRE	flat	3TP	4TP	0.67	15	0.727707	3
PEAK002675	chr2L:5997822-5998161	first-intron	iDRRE	iDRRE	flat	3TP	3TP	0.75	20	0.826015	0
PEAK002678	chr2L:6019776-6020170	proximal	iDRRE	flat	flat	3TP	3TP	0.78	18	0.880901	0
PEAK002679	chr2L:6022605-6022860	proximal	iDRRE	iDRRE	flat	L3	2TP	0.68	18	0.794633	1
PEAK002685	chr2L:604789-605085	proximal	iDRRE	iDRRE	flat	Embryo-Pharate	T3leg_disc	0.74	23	0.793058	0
PEAK002693	chr2L:6081243-6081664	proximal	iDRRE	iDRRE	flat	3TP	4TP	0.58	18	0.757584	0
PEAK002695	chr2L:6083175-6083358	proximal	iDRRE	iDRRE	flat	3TP	3TP	0.64	17	0.667042	3
PEAK002696	chr2L:6085682-6085917	first-intron	iDRRE	flat	flat	Embryo-Pharate	4TP	0.72	18	0.798543	3
PEAK002697	chr2L:6086764-6087102	first-intron	iDRRE	flat	flat	Embryo-Pharate	4TP	0.58	18	0.616251	0
PEAK002699	chr2L:6087656-6088121	first-intron	flat	iDRRE	flat	Embryo-Pharate	4TP	0.66	20	0.816635	1
PEAK002700	chr2L:6088287-6088789	first-intron	iDRRE	iDRRE	flat	3TP	4TP	0.65	20	0.79525	3
PEAK002708	chr2L:6166028-6166315	distal	iDRRE	flat	iDRRE	L3	eye-antennal_disc	0.7	15	0.799401	3
PEAK002709	chr2L:6166391-6166705	distal	iDRRE	flat	flat	L3	T3leg_disc	0.44	15	0.812301	3
PEAK002710	chr2L:617529-618394	distal	flat	iDRRE	flat	L3	2TP	0.73	22	0.881484	0
PEAK002712	chr2L:6184778-6185466	first-intron	flat	iDRRE	flat	3TP	haltere_disc	0.75	16	0.877507	3
PEAK002713	chr2L:618391-619005	distal	iDRRE	iDRRE	flat	Embryo-Pharate	2TP	0.64	22	0.861774	0
PEAK002714	chr2L:6190612-6191074	distal	iDRRE	iDRRE	flat	Embryo-Pharate	2TP	0.58	17	0.869253	0
PEAK002715	chr2L:6192805-6192975	distal	iDRRE	discordant	discordant	NA	Not_reused	0.43	21	0.643954	0
PEAK002716	chr2L:6193841-6194625	distal	iDRRE	flat	flat	Embryo-L3	3TP	0.62	18	0.865314	0
PEAK002717	chr2L:6196405-6196692	distal	flat	flat	iDRRE	L3	T3leg_disc	0.78	22	0.815766	0
PEAK002720	chr2L:6204619-6205374	distal	flat	flat	iDRRE	Embryo-L3	2TP	0.7	18	0.870199	0
PEAK002722	chr2L:6252385-6252613	proximal	iDRRE	flat	iDRRE	Embryo-L3	larval_cns	0.67	17	0.839488	1
PEAK002724	chr2L:6259501-6259885	first-intron	iDRRE	flat	flat	3TP	2TP	0.57	14	0.79925	3
PEAK002725	chr2L:6273823-6274363	distal	flat	flat	iDRRE	Embryo-Pharate	T3leg_disc	0.72	16	0.807563	0
PEAK002726	chr2L:6274472-6274838	distal	iDRRE	flat	discordant	NA	Not_reused	0.64	14	0.883255	0
PEAK002727	chr2L:6275186-6275464	distal	flat	flat	iDRRE	Pharate	Not_reused	0.78	13	0.873418	0
PEAK002728	chr2L:630835-631084	distal	flat	iDRRE	flat	Embryo-Pharate	2TP	0.96	22	0.873884	1
PEAK002730	chr2L:6323940-6324310	first-intron	iDRRE	iDRRE	flat	3TP	3TP	0.67	16	0.882264	4
PEAK002731	chr2L:6324415-6324611	first-intron	iDRRE	iDRRE	flat	3TP	4TP	0.78	16	0.666971	4
PEAK002734	chr2L:6339084-6339526	first-intron	iDRRE	flat	flat	3TP	3TP	0.43	12	0.845238	4
PEAK002741	chr2L:6455126-6455554	first-intron	iDRRE	flat	flat	3TP	2TP	0.63	20	0.683185	4
PEAK002750	chr2L:6471974-6472337	first-intron	iDRRE	flat	flat	3TP	3TP	0.86	21	0.881804	4
PEAK002754	chr2L:6479369-6479572	proximal	flat	iDRRE	flat	3TP	4TP	0.86	21	0.912155	0
PEAK002764	chr2L:650393-651072	distal	flat	iDRRE	flat	L3	2TP	0.74	23	0.893738	1
PEAK002765	chr2L:6512949-6513433	first-intron	iDRRE	flat	flat	Embryo-Pharate	haltere_disc	0.72	22	0.71444	4
PEAK002768	chr2L:6533763-6533995	distal	flat	iDRRE	flat	L3	3TP	0.76	20	0.863669	2
PEAK002774	chr2L:6549442-6549745	distal	iDRRE	iDRRE	flat	NA	Not_reused	0.76	21	0.783758	2
PEAK002775	chr2L:6551957-6552373	proximal	iDRRE	flat	flat	L3	haltere_disc	0.76	22	0.853597	0
PEAK002776	chr2L:6552718-6553046	proximal	flat	iDRRE	flat	Embryo-L3	haltere_disc	0.72	21	0.810496	0
PEAK002778	chr2L:656114-656527	distal	flat	iDRRE	flat	L3	3TP	0.75	22	0.880972	2
PEAK002783	chr2L:6612367-6612636	proximal	iDRRE	iDRRE	flat	3TP	4TP	0.61	16	0.809111	3
PEAK002785	chr2L:6622713-6622875	proximal	iDRRE	discordant	iDRRE	L3	2TP	0.12	14	0.583246	0
PEAK002787	chr2L:6644446-6644783	distal	flat	iDRRE	flat	3TP	3TP	0.63	22	0.678825	4
PEAK002794	chr2L:6663859-6664006	proximal	iDRRE	flat	iDRRE	L3	3TP	0.57	21	0.743823	0
PEAK002801	chr2L:6684702-6684858	proximal	flat	iDRRE	iDRRE	Embryo	Not_reused	0.34	13	0.636095	0
PEAK002802	chr2L:668857-669278	distal	flat	iDRRE	flat	L3	3TP	0.83	23	0.767909	4
PEAK002804	chr2L:6692646-6693189	distal	flat	iDRRE	flat	Embryo-Pharate	2TP	0.71	23	0.85347	4
PEAK002805	chr2L:6693464-6693863	distal	flat	iDRRE	iDRRE	Embryo-Pharate	2TP	0.73	22	0.841431	0
PEAK002808	chr2L:6701652-6702005	first-intron	iDRRE	iDRRE	flat	3TP	2TP	0.59	23	0.773062	0
PEAK002809	chr2L:6703045-6703382	first-intron	iDRRE	iDRRE	iDRRE	Embryo-Pharate	haltere_disc	0.95	23	0.84094	0
PEAK002810	chr2L:6705113-6705462	first-intron	iDRRE	flat	flat	Embryo-Pharate	2TP	0.8	23	0.737073	0
PEAK002811	chr2L:670590-670907	distal	iDRRE	discordant	flat	L3	haltere_disc	0.53	21	0.773552	0
PEAK002814	chr2L:6710058-6710538	proximal	iDRRE	iDRRE	flat	3TP	2TP	0.68	23	0.801712	0
PEAK002815	chr2L:671053-671791	distal	flat	iDRRE	flat	Embryo-L3	2TP	0.74	24	0.792072	0
PEAK002818	chr2L:6722865-6723148	first-intron	iDRRE	flat	flat	3TP	3TP	0.82	22	0.800574	0
PEAK002822	chr2L:67241-67520	proximal	iDRRE	flat	flat	3TP	4TP	0.89	23	0.729378	2
PEAK002828	chr2L:6791999-6792387	distal	iDRRE	flat	flat	3TP	3TP	0.46	21	0.759692	3
PEAK002829	chr2L:6793654-6794369	distal	iDRRE	flat	flat	3TP	4TP	0.5	21	0.709874	3
PEAK002834	chr2L:684120-684538	distal	iDRRE	flat	flat	Embryo-L3	2TP	0.65	23	0.780501	3
PEAK002836	chr2L:6851929-6852108	proximal	iDRRE	flat	iDRRE	NA	Not_reused	0.01	8	0.857048	0
PEAK002839	chr2L:686386-686935	distal	flat	iDRRE	flat	NA	Not_reused	0.74	23	0.771707	0
PEAK002846	chr2L:6921174-6921304	proximal	flat	iDRRE	lower_peak	3TP	4TP	0.9	24	0.853114	0
PEAK002847	chr2L:6922021-6922640	proximal	iDRRE	flat	flat	3TP	4TP	0.76	25	0.782451	0
PEAK002848	chr2L:6939649-6940052	distal	iDRRE	flat	flat	3TP	2TP	0.9	21	0.923696	0
PEAK002850	chr2L:6948028-6948423	proximal	flat	iDRRE	flat	Embryo-Pharate	3TP	0.79	23	0.872977	0
PEAK002858	chr2L:6966485-6966738	proximal	iDRRE	iDRRE	flat	3TP	4TP	0.58	19	0.771649	2
PEAK002860	chr2L:696629-697442	distal	flat	iDRRE	flat	L3	3TP	0.66	25	0.783771	0
PEAK002864	chr2L:6988886-6989350	distal	flat	iDRRE	flat	NA	Not_reused	0.74	21	0.88939	0
PEAK002865	chr2L:699259-699559	distal	flat	iDRRE	flat	NA	Not_reused	0.81	23	0.868365	0
PEAK002866	chr2L:699733-700067	distal	flat	iDRRE	flat	NA	Not_reused	0.71	23	0.750738	0
PEAK002868	chr2L:7004342-7004655	distal	flat	iDRRE	flat	L3	2TP	0.8	20	0.9212	0
PEAK002869	chr2L:7005513-7005875	distal	iDRRE	flat	flat	Embryo-Pharate	3TP	0.85	17	0.813426	0
PEAK002875	chr2L:7029122-7029299	proximal	iDRRE	flat	flat	L3	eye-antennal_disc	0.31	15	0.788157	0
PEAK002877	chr2L:7033143-7033288	first-intron	iDRRE	iDRRE	flat	3TP	4TP	1	21	0.727951	0
PEAK002879	chr2L:7038403-7038720	first-intron	iDRRE	discordant	flat	3TP	2TP	0.75	22	0.712414	1
PEAK002881	chr2L:7042971-7043394	distal	flat	iDRRE	flat	Embryo	Not_reused	0.71	21	0.896645	3
PEAK002884	chr2L:7049829-7050089	distal	iDRRE	iDRRE	flat	3TP	4TP	0.83	21	0.898649	4
PEAK002885	chr2L:7050523-7051051	distal	iDRRE	flat	flat	Embryo-Pharate	4TP	0.77	22	0.888265	4
PEAK002887	chr2L:7056622-7057076	proximal	iDRRE	flat	flat	3TP	4TP	0.88	17	0.896347	0
PEAK002892	chr2L:7082161-7082790	proximal	iDRRE	flat	flat	Embryo-Pharate	3TP	0.77	21	0.834817	2
PEAK002896	chr2L:7104875-7105279	distal	flat	flat	iDRRE	NA	Not_reused	0.73	19	0.861657	0
PEAK002897	chr2L:7114570-7114940	distal	discordant	flat	iDRRE	NA	Not_reused	0.77	20	0.839518	0
PEAK002899	chr2L:7125144-7125576	distal	iDRRE	iDRRE	iDRRE	L3-Pharate	Not_reused	0.81	20	0.722342	1
PEAK002900	chr2L:7132563-7133326	distal	iDRRE	iDRRE	iDRRE	Embryo-Pharate	2TP	0.71	20	0.69487	1
PEAK002902	chr2L:7138521-7138879	first-intron	iDRRE	flat	flat	Embryo	Not_reused	0.81	19	0.864173	0
PEAK002903	chr2L:714288-714520	first-intron	flat	iDRRE	flat	Embryo-Pharate	3TP	1	25	0.769778	0
PEAK002904	chr2L:7145581-7146006	first-intron	flat	iDRRE	flat	Embryo-Pharate	T3leg_disc	0.65	21	0.718929	0
PEAK002907	chr2L:7150480-7150898	first-intron	flat	flat	iDRRE	NA	Not_reused	0.82	21	0.827296	3
PEAK002908	chr2L:7155300-7155933	first-intron	iDRRE	flat	iDRRE	3TP	haltere_disc	0.73	23	0.869691	3
PEAK002911	chr2L:7172927-7173101	proximal	discordant	iDRRE	iDRRE	Pharate	Not_reused	0.96	16	0.91277	0
PEAK002915	chr2L:7180682-7180988	proximal	iDRRE	flat	flat	Pharate	Not_reused	0.71	18	0.877578	0
PEAK002916	chr2L:7187917-7188550	first-intron	iDRRE	iDRRE	flat	3TP	4TP	0.74	22	0.860303	2
PEAK002917	chr2L:7188713-7189058	first-intron	iDRRE	iDRRE	flat	3TP	4TP	0.56	17	0.819628	2
PEAK002920	chr2L:7199847-7200165	first-intron	iDRRE	flat	flat	3TP	2TP	0.64	15	0.821341	3
PEAK002924	chr2L:7219338-7219521	proximal	iDRRE	discordant	higher_peak	3TP	3TP	0.78	21	0.750803	2
PEAK002927	chr2L:722984-723999	proximal	flat	iDRRE	flat	Embryo-Pharate	2TP	0.59	23	0.853311	0
PEAK002928	chr2L:72175-72978	proximal	iDRRE	iDRRE	flat	3TP	4TP	0.51	23	0.893752	1
PEAK002929	chr2L:72317-73636	proximal	discordant	iDRRE	discordant	3TP	4TP	0.54	23	0.833747	1
PEAK002931	chr2L:7241684-7241852	distal	flat	flat	iDRRE	Embryo-Pharate	eye-antennal_disc	0.85	18	0.888021	0
PEAK002933	chr2L:7258221-7258404	first-intron	discordant	flat	iDRRE	L3	larval_cns	0.13	13	0.752137	0
PEAK002936	chr2L:7281555-7281738	distal	flat	flat	iDRRE	L3	2TP	0.31	16	0.75404	0
PEAK002937	chr2L:7286945-7287225	distal	iDRRE	iDRRE	flat	Embryo-L3	haltere_disc	0.84	22	0.74268	4
PEAK002938	chr2L:7287680-7288296	distal	iDRRE	iDRRE	flat	NA	Not_reused	0.92	22	0.730104	4
PEAK002939	chr2L:7289969-7290140	distal	iDRRE	flat	iDRRE	Embryo-L3	haltere_disc	0.9	22	0.77756	0
PEAK002940	chr2L:7290406-7290713	distal	iDRRE	flat	flat	Embryo-L3	2TP	0.81	22	0.844729	0
PEAK002942	chr2L:7298112-7298797	distal	flat	iDRRE	flat	NA	Not_reused	0.91	22	0.938092	4
PEAK002943	chr2L:72769-73670	proximal	iDRRE	iDRRE	flat	3TP	4TP	0.51	23	0.750156	1
PEAK002944	chr2L:7306191-7306428	proximal	iDRRE	flat	flat	NA	Not_reused	0.92	20	0.691922	1
PEAK002947	chr2L:7319817-7320636	distal	flat	iDRRE	flat	Embryo-L3	3TP	0.72	22	0.84952	4
PEAK002948	chr2L:7320814-7321584	distal	flat	iDRRE	flat	L3	2TP	0.74	22	0.873208	4
PEAK002950	chr2L:7325764-7326079	distal	iDRRE	flat	flat	Pharate	Not_reused	0.81	20	0.843027	3
PEAK002951	chr2L:7327163-7327533	proximal	iDRRE	flat	flat	NA	Not_reused	0.94	22	0.88868	1
PEAK002956	chr2L:7339609-7339774	first-intron	flat	iDRRE	discordant	Pharate	Not_reused	0.85	21	0.748703	2
PEAK002960	chr2L:7354511-7355039	distal	flat	iDRRE	flat	L3	3TP	0.93	23	0.841639	4
PEAK002962	chr2L:7357946-7358168	distal	flat	discordant	iDRRE	L3	T3leg_disc	0.85	22	0.818358	0
PEAK002964	chr2L:7358928-7359465	distal	flat	iDRRE	flat	Embryo-Pharate	3TP	0.89	22	0.846298	0
PEAK002969	chr2L:7372464-7373190	proximal	flat	iDRRE	flat	3TP	2TP	0.92	22	0.820659	0
PEAK002971	chr2L:7376124-7376263	proximal	iDRRE	flat	discordant	Embryo-Pharate	eye-antennal_disc	1	21	0.794384	0
PEAK002974	chr2L:7395724-7395892	first-intron	iDRRE	iDRRE	iDRRE	Pharate	Not_reused	0.87	19	0.874119	0
PEAK002976	chr2L:740124-740406	distal	iDRRE	flat	flat	Pharate	Not_reused	0.34	27	0.608436	3
PEAK002979	chr2L:7418402-7418730	distal	iDRRE	iDRRE	flat	3TP	4TP	0.8	17	0.831231	1
PEAK002980	chr2L:7420022-7420294	distal	flat	iDRRE	flat	3TP	4TP	0.78	21	0.876599	1
PEAK002985	chr2L:7424932-7425258	first-intron	iDRRE	flat	flat	L3	3TP	0.85	21	0.799415	3
PEAK002988	chr2L:7436936-7437107	proximal	iDRRE	flat	flat	L3	2TP	0.46	18	0.590118	0
PEAK002990	chr2L:7437806-7438141	first-intron	iDRRE	flat	flat	Embryo-Pharate	2TP	0.73	22	0.741829	0
PEAK002999	chr2L:7495335-7495866	first-intron	iDRRE	iDRRE	flat	3TP	4TP	0.76	24	0.850968	0
PEAK003001	chr2L:7503992-7504228	distal	iDRRE	iDRRE	iDRRE	L3	larval_cns	0.88	19	0.744249	1
PEAK003003	chr2L:7517207-7517657	distal	flat	iDRRE	flat	Embryo-Pharate	T3leg_disc	0.78	21	0.869226	2
PEAK003004	chr2L:7522376-7522927	distal	flat	iDRRE	flat	Embryo-Pharate	2TP	0.82	21	0.83952	0
PEAK003008	chr2L:7529294-7529561	distal	flat	iDRRE	flat	3TP	2TP	0.81	23	0.822676	0
PEAK003009	chr2L:7530381-7530700	distal	iDRRE	flat	flat	3TP	3TP	0.75	21	0.778286	0
PEAK003012	chr2L:7534968-7535260	distal	flat	iDRRE	flat	Embryo-L3	2TP	0.1	16	0.67536	0
PEAK003013	chr2L:7544290-7544594	distal	iDRRE	flat	flat	3TP	3TP	0.74	22	0.766877	0
PEAK003015	chr2L:7554574-7555097	distal	flat	iDRRE	flat	NA	Not_reused	0.84	20	0.886477	1
PEAK003020	chr2L:7574557-7574959	distal	flat	flat	iDRRE	3TP	4TP	0.9	19	0.779689	0
PEAK003022	chr2L:7576953-7577379	first-intron	flat	flat	iDRRE	Embryo-Pharate	3TP	0.77	20	0.867316	0
PEAK003023	chr2L:7593016-7593152	distal	discordant	iDRRE	iDRRE	L3-Pharate	Not_reused	0.76	20	0.678696	0
PEAK003028	chr2L:7621990-7622196	distal	iDRRE	flat	iDRRE	Embryo-Pharate	2TP	0.68	20	0.694483	0
PEAK003033	chr2L:7703846-7704153	first-intron	flat	flat	iDRRE	Pharate	Not_reused	0.82	16	0.959721	0
PEAK003034	chr2L:7704079-7704568	first-intron	iDRRE	flat	flat	Pharate	Not_reused	0.93	17	0.836069	0
PEAK003041	chr2L:7809568-7810308	first-intron	flat	iDRRE	flat	3TP	4TP	0.72	20	0.900135	3
PEAK003044	chr2L:7811835-7812060	first-intron	iDRRE	flat	flat	Embryo-L3	3TP	0.92	17	0.822352	1
PEAK003049	chr2L:7828187-7828516	first-intron	iDRRE	flat	flat	3TP	4TP	0.83	18	0.876328	2
PEAK003050	chr2L:7828861-7829277	first-intron	iDRRE	iDRRE	flat	3TP	4TP	0.75	18	0.780097	4
PEAK003053	chr2L:7861827-7862267	proximal	iDRRE	iDRRE	flat	NA	Not_reused	0.82	23	0.812474	0
PEAK003054	chr2L:7868134-7868699	distal	flat	iDRRE	flat	L3	haltere_disc	0.82	22	0.850598	2
PEAK003055	chr2L:7868978-7869562	proximal	flat	iDRRE	flat	L3	2TP	0.87	23	0.896223	2
PEAK003059	chr2L:78764-79371	distal	iDRRE	flat	flat	L3	2TP	0.74	24	0.812993	0
PEAK003064	chr2L:7887066-7887342	proximal	iDRRE	iDRRE	flat	L3	2TP	0.68	23	0.797737	0
PEAK003066	chr2L:7890816-7891014	proximal	iDRRE	lower_peak	flat	L3	2TP	0.21	12	0.586581	0
PEAK003067	chr2L:7897575-7898077	distal	iDRRE	flat	flat	Embryo-Pharate	2TP	0.78	20	0.763372	0
PEAK003068	chr2L:7898466-7898692	distal	flat	iDRRE	flat	Embryo-Pharate	haltere_disc	0.57	19	0.754267	0
PEAK003070	chr2L:7899400-7900055	distal	iDRRE	flat	flat	3TP	2TP	0.84	21	0.833699	0
PEAK003072	chr2L:7909130-7909349	distal	iDRRE	discordant	flat	L3	eye-antennal_disc	0.63	18	0.817459	0
PEAK003073	chr2L:7909492-7910356	distal	flat	iDRRE	flat	Embryo-Pharate	3TP	0.74	21	0.814962	0
PEAK003074	chr2L:7911143-7911466	distal	iDRRE	iDRRE	flat	L3	3TP	0.7	21	0.818675	0
PEAK003077	chr2L:7916770-7917006	distal	iDRRE	iDRRE	flat	NA	Not_reused	0.73	19	0.732684	0
PEAK003078	chr2L:7921885-7922474	distal	discordant	iDRRE	flat	Pharate	Not_reused	0.83	22	0.818385	0
PEAK003079	chr2L:7945321-7945831	distal	flat	iDRRE	flat	NA	Not_reused	0.68	20	0.744454	0
PEAK003080	chr2L:7953892-7954181	distal	iDRRE	discordant	flat	Pharate	Not_reused	0.54	20	0.726263	0
PEAK003081	chr2L:7954748-7955175	distal	iDRRE	iDRRE	discordant	L3	haltere_disc	0.85	21	0.803134	1
PEAK003082	chr2L:7956574-7957112	distal	discordant	iDRRE	discordant	3TP	2TP	0.73	22	0.854172	2
PEAK003083	chr2L:7962188-7962728	distal	iDRRE	flat	flat	L3	3TP	0.58	21	0.829438	0
PEAK003085	chr2L:79647-79922	distal	flat	iDRRE	flat	NA	Not_reused	0.93	23	0.821389	2
PEAK003086	chr2L:7973311-7973951	distal	iDRRE	flat	flat	3TP	4TP	0.5	19	0.700478	0
PEAK003089	chr2L:7976785-7976994	distal	iDRRE	iDRRE	lower_peak	3TP	4TP	0.57	21	0.66118	4
PEAK003091	chr2L:7985121-7985412	proximal	iDRRE	iDRRE	lower_peak	Embryo-Pharate	T3leg_disc	0.55	15	0.847908	0
PEAK003092	chr2L:7991370-7991881	distal	iDRRE	iDRRE	flat	3TP	2TP	0.53	14	0.929411	4
PEAK003093	chr2L:7992863-7993046	proximal	iDRRE	discordant	lower_peak	Pharate	Not_reused	0.94	13	0.878822	0
PEAK003098	chr2L:8000348-8000726	proximal	flat	iDRRE	lower_peak	Embryo-Pharate	T3leg_disc	0.8	20	0.736117	0
PEAK003100	chr2L:8001465-8001767	distal	iDRRE	flat	flat	3TP	3TP	0.52	17	0.867894	2
PEAK003111	chr2L:8031754-8031933	first-intron	iDRRE	flat	flat	3TP	2TP	0.91	18	0.702184	0
PEAK003119	chr2L:8083666-8083899	first-intron	flat	iDRRE	flat	3TP	4TP	0.91	22	0.863473	4
PEAK003120	chr2L:8084424-8085059	first-intron	iDRRE	flat	flat	3TP	2TP	0.65	22	0.811797	0
PEAK003122	chr2L:8104086-8104517	distal	iDRRE	flat	flat	3TP	2TP	0.68	20	0.791633	4
PEAK003126	chr2L:8128473-8128705	first-intron	iDRRE	flat	flat	NA	Not_reused	0.82	17	0.808201	1
PEAK003130	chr2L:8148557-8149078	first-intron	flat	iDRRE	flat	3TP	3TP	0.63	20	0.884588	4
PEAK003133	chr2L:8162698-8162836	proximal	iDRRE	flat	flat	NA	Not_reused	0.19	14	0.756724	0
PEAK003143	chr2L:8239028-8239189	proximal	iDRRE	discordant	higher_peak	L3-Pharate	Not_reused	0.87	20	0.834264	2
PEAK003149	chr2L:826171-826346	proximal	iDRRE	discordant	flat	3TP	2TP	0.87	20	0.716795	2
PEAK003152	chr2L:8265973-8266203	distal	flat	iDRRE	flat	3TP	eye-antennal_disc	0.86	22	0.573012	0
PEAK003153	chr2L:8266790-8267029	distal	iDRRE	flat	flat	3TP	eye-antennal_disc	0.84	19	0.766219	0
PEAK003156	chr2L:8274638-8274981	distal	iDRRE	flat	flat	Embryo	Not_reused	0.85	22	0.645633	0
PEAK003157	chr2L:8277615-8277773	distal	iDRRE	iDRRE	flat	3TP	3TP	0.73	22	0.721739	0
PEAK003159	chr2L:8278378-8278540	distal	iDRRE	iDRRE	flat	L3	2TP	0.66	23	0.537904	1
PEAK003161	chr2L:8280319-8280652	distal	flat	iDRRE	flat	3TP	3TP	0.82	22	0.870598	0
PEAK003163	chr2L:8285401-8285986	distal	flat	iDRRE	flat	L3	T3leg_disc	0.82	23	0.769747	2
PEAK003165	chr2L:8291040-8291419	proximal	iDRRE	iDRRE	flat	L3	T3leg_disc	0.7	23	0.776427	2
PEAK003166	chr2L:8292115-8292502	proximal	flat	iDRRE	flat	3TP	2TP	0.79	21	0.837743	2
PEAK003167	chr2L:8298994-8299281	first-intron	flat	iDRRE	flat	Embryo-Pharate	3TP	0.63	22	0.829649	4
PEAK003168	chr2L:8299424-8299988	first-intron	iDRRE	flat	flat	Embryo-Pharate	3TP	0.75	24	0.80401	3
PEAK003169	chr2L:8300715-8300896	proximal	iDRRE	iDRRE	flat	3TP	3TP	0.76	22	0.889073	2
PEAK003173	chr2L:8326259-8326580	proximal	iDRRE	flat	flat	Embryo-Pharate	T3leg_disc	0.85	22	0.719612	2
PEAK003175	chr2L:8328621-8328931	first-intron	iDRRE	flat	flat	Embryo-Pharate	2TP	0.7	21	0.766247	0
PEAK003178	chr2L:8353840-8354807	proximal	no_peak	flat	iDRRE	NA	Not_reused	0.32	24	0.714496	0
PEAK003182	chr2L:8366476-8366618	first-intron	iDRRE	flat	flat	3TP	4TP	0.73	17	0.780583	1
PEAK003196	chr2L:8416348-8417135	first-intron	iDRRE	flat	flat	3TP	4TP	0.79	22	0.806242	3
PEAK003197	chr2L:841712-842169	distal	iDRRE	flat	iDRRE	L3	larval_cns	0.45	19	0.63525	1
PEAK003199	chr2L:8419364-8419912	first-intron	flat	iDRRE	flat	3TP	3TP	0.68	21	0.773063	4
PEAK003206	chr2L:8467112-8467620	first-intron	flat	iDRRE	lower_peak	Embryo-Pharate	2TP	0.71	18	0.811229	0
PEAK003207	chr2L:846799-846928	first-intron	discordant	iDRRE	flat	L3-Pharate	Not_reused	0.63	17	0.758673	0
PEAK003209	chr2L:8469172-8469503	first-intron	flat	iDRRE	flat	Embryo-Pharate	2TP	0.64	20	0.860588	0
PEAK003210	chr2L:8471477-8471693	first-intron	flat	iDRRE	flat	NA	Not_reused	0.87	21	0.884939	0
PEAK003214	chr2L:8478883-8479658	proximal	iDRRE	flat	flat	3TP	3TP	0.8	24	0.714771	3
PEAK003215	chr2L:8480337-8480541	proximal	iDRRE	flat	flat	L3	2TP	0.76	18	0.645511	0
PEAK003226	chr2L:8529729-8529876	first-intron	iDRRE	iDRRE	flat	L3	eye-antennal_disc	0.56	22	0.772968	0
PEAK003228	chr2L:8534466-8534824	first-intron	iDRRE	flat	flat	3TP	3TP	0.67	17	0.865467	1
PEAK003229	chr2L:8535007-8535333	first-intron	iDRRE	iDRRE	flat	3TP	T3leg_disc	0.64	17	0.838192	1
PEAK003230	chr2L:8535675-8535839	first-intron	flat	iDRRE	flat	3TP	3TP	0.86	21	0.776139	2
PEAK003231	chr2L:8535999-8536466	distal	discordant	iDRRE	lower_peak	3TP	3TP	0.65	22	0.857299	2
PEAK003235	chr2L:8543203-8543405	first-intron	iDRRE	flat	flat	3TP	2TP	0.43	14	0.840972	3
PEAK003236	chr2L:8543924-8544310	proximal	iDRRE	flat	flat	3TP	4TP	0.78	20	0.807447	1
PEAK003240	chr2L:8556183-8556445	distal	flat	iDRRE	flat	L3	larval_cns	0.63	20	0.75046	0
PEAK003243	chr2L:8574154-8574373	distal	flat	iDRRE	flat	NA	Not_reused	0.84	21	0.855298	0
PEAK003248	chr2L:8603851-8604801	distal	iDRRE	flat	iDRRE	NA	Not_reused	0.72	22	0.841696	1
PEAK003253	chr2L:866142-866372	proximal	flat	iDRRE	discordant	Pharate	Not_reused	0.77	15	0.9	2
PEAK003266	chr2L:871380-871589	first-intron	iDRRE	flat	flat	3TP	3TP	0.73	22	0.895648	4
PEAK003267	chr2L:8717916-8718436	distal	iDRRE	flat	flat	3TP	3TP	0.63	20	0.798466	3
PEAK003269	chr2L:8735555-8736026	first-intron	flat	iDRRE	flat	3TP	3TP	0.69	21	0.87044	2
PEAK003270	chr2L:8739966-8740397	first-intron	iDRRE	iDRRE	flat	3TP	2TP	0.71	20	0.753927	2
PEAK003272	chr2L:8740922-8741187	proximal	iDRRE	flat	flat	Embryo-L3	2TP	0.01	10	0.739198	2
PEAK003276	chr2L:8817405-8817675	distal	flat	flat	iDRRE	Embryo-Pharate	T3leg_disc	0.87	21	0.737971	2
PEAK003278	chr2L:8846607-8847249	distal	flat	flat	iDRRE	Embryo-L3	3TP	0.7	21	0.855981	0
PEAK003280	chr2L:8854960-8855599	distal	discordant	iDRRE	flat	L3	T3leg_disc	0.81	20	0.873586	0
PEAK003281	chr2L:8854960-8855616	distal	flat	iDRRE	flat	L3	T3leg_disc	0.79	20	0.870755	0
PEAK003282	chr2L:8855781-8856607	distal	iDRRE	iDRRE	iDRRE	Embryo-Pharate	2TP	0.8	21	0.88484	0
PEAK003283	chr2L:8868271-8868606	proximal	flat	flat	iDRRE	NA	Not_reused	0.85	20	0.736012	0
PEAK003285	chr2L:8888420-8888556	proximal	iDRRE	flat	flat	Embryo-Pharate	eye-antennal_disc	0.48	20	0.762883	0
PEAK003286	chr2L:8888706-8888922	proximal	iDRRE	flat	iDRRE	L3	2TP	0.02	13	0.810213	0
PEAK003289	chr2L:8899474-8899702	proximal	iDRRE	iDRRE	iDRRE	3TP	3TP	0.95	21	0.814336	0
PEAK003290	chr2L:8905939-8906384	first-intron	flat	iDRRE	flat	NA	Not_reused	0.79	21	0.912271	3
PEAK003298	chr2L:8918154-8918478	distal	iDRRE	discordant	iDRRE	NA	Not_reused	0.94	21	0.84685	0
PEAK003305	chr2L:8950561-8950820	first-intron	iDRRE	flat	iDRRE	L3	larval_cns	0.45	16	0.671464	0
PEAK003315	chr2L:901356-901757	distal	iDRRE	flat	flat	Embryo	Not_reused	0.71	14	0.851661	0
PEAK003316	chr2L:9019469-9019686	distal	iDRRE	flat	iDRRE	3TP	3TP	0.67	20	0.897566	0
PEAK003318	chr2L:9071334-9071598	proximal	iDRRE	flat	iDRRE	Embryo-Pharate	4TP	0.78	20	0.809202	0
PEAK003319	chr2L:9082905-9083286	proximal	discordant	lower_peak	iDRRE	L3	2TP	0.46	20	0.82249	0
PEAK003322	chr2L:9126034-9126487	first-intron	iDRRE	flat	flat	L3	3TP	0.92	22	0.829994	0
PEAK003323	chr2L:9127042-9127474	proximal	flat	iDRRE	flat	3TP	3TP	0.92	23	0.873451	2
PEAK003326	chr2L:9150864-9151244	distal	iDRRE	flat	iDRRE	L3-Pharate	Not_reused	0.95	20	0.860281	0
PEAK003327	chr2L:91552-91944	distal	flat	iDRRE	flat	3TP	2TP	0.78	23	0.777406	0
PEAK003336	chr2L:9178358-9178731	distal	iDRRE	iDRRE	flat	3TP	4TP	0.74	20	0.847081	0
PEAK003339	chr2L:9188739-9189244	distal	flat	iDRRE	flat	Embryo-Pharate	3TP	0.73	20	0.824037	0
PEAK003340	chr2L:9198133-9198833	distal	iDRRE	flat	flat	3TP	3TP	0.79	21	0.84227	0
PEAK003343	chr2L:9210741-9211274	distal	flat	iDRRE	flat	Embryo-Pharate	4TP	0.75	20	0.893684	0
PEAK003347	chr2L:9224695-9224854	distal	flat	iDRRE	flat	L3	4TP	0.82	20	0.913904	0
PEAK003348	chr2L:9237633-9237997	proximal	iDRRE	flat	flat	3TP	3TP	0.76	21	0.83527	3
PEAK003349	chr2L:9238105-9238270	proximal	iDRRE	flat	flat	NA	Not_reused	0.64	20	0.809	4
PEAK003351	chr2L:9271301-9271462	distal	iDRRE	flat	flat	L3	2TP	0.32	19	0.865225	0
PEAK003352	chr2L:93074-93280	proximal	iDRRE	flat	flat	Pharate	Not_reused	0.87	22	0.741824	0
PEAK003355	chr2L:9387965-9388491	first-intron	iDRRE	flat	iDRRE	Embryo-Pharate	3TP	0.74	19	0.903871	3
PEAK003357	chr2L:9417526-9417761	first-intron	flat	flat	iDRRE	NA	Not_reused	0.8	17	0.911531	0
PEAK003358	chr2L:9420679-9420889	distal	iDRRE	flat	flat	3TP	3TP	0.79	20	0.882025	0
PEAK003362	chr2L:9438164-9438640	first-intron	iDRRE	flat	flat	NA	Not_reused	0.5	18	0.79066	3
PEAK003365	chr2L:9448156-9448432	distal	iDRRE	discordant	flat	Embryo-L3	4TP	0.86	20	0.785262	1
PEAK003366	chr2L:9448632-9448807	distal	iDRRE	flat	flat	L3	2TP	0.7	20	0.842143	1
PEAK003367	chr2L:9449198-9449462	distal	iDRRE	flat	flat	3TP	4TP	0.79	20	0.854412	2
PEAK003369	chr2L:9451451-9452046	distal	flat	iDRRE	flat	Embryo-Pharate	3TP	0.78	20	0.877484	0
PEAK003371	chr2L:9464461-9464880	distal	iDRRE	flat	flat	Embryo-L3	2TP	0.03	12	0.731423	0
PEAK003374	chr2L:9490836-9491032	distal	iDRRE	flat	iDRRE	L3	larval_cns	0.4	15	0.845116	0
PEAK003378	chr2L:9496285-9496725	first-intron	flat	iDRRE	flat	3TP	3TP	0.74	20	0.832522	0
PEAK003385	chr2L:9527005-9527131	proximal	iDRRE	flat	flat	NA	Not_reused	0.8	17	0.913963	1
PEAK003386	chr2L:9527734-9528227	proximal	iDRRE	flat	flat	Embryo-Pharate	2TP	0.85	17	0.85158	0
PEAK003387	chr2L:9530478-9531056	proximal	iDRRE	flat	flat	NA	Not_reused	0.78	18	0.833585	2
PEAK003388	chr2L:9567538-9567837	proximal	iDRRE	flat	flat	3TP	4TP	0.65	19	0.860288	3
PEAK003389	chr2L:9568215-9568633	proximal	iDRRE	flat	flat	3TP	4TP	0.8	19	0.864166	3
PEAK003397	chr2L:9613971-9614180	proximal	iDRRE	flat	flat	Embryo-Pharate	3TP	0.64	14	0.747584	3
PEAK003398	chr2L:9616715-9616976	first-intron	iDRRE	flat	flat	3TP	2TP	0.5	16	0.658965	3
PEAK003399	chr2L:9633539-9633889	proximal	iDRRE	flat	higher_peak	NA	Not_reused	0.71	21	0.691638	3
PEAK003403	chr2L:9684402-9684586	distal	iDRRE	discordant	discordant	NA	Not_reused	0.78	21	0.829804	0
PEAK003404	chr2L:9698515-9698855	first-intron	flat	flat	iDRRE	3TP	3TP	0.84	21	0.727489	2
PEAK003409	chr2L:9705314-9705693	first-intron	iDRRE	flat	flat	3TP	2TP	0.8	21	0.868463	4
PEAK003413	chr2L:9735958-9736101	proximal	discordant	flat	iDRRE	Embryo-Pharate	eye-antennal_disc	0.89	18	0.866146	1
PEAK003417	chr2L:9779786-9780212	distal	iDRRE	discordant	discordant	Embryo-Pharate	2TP	0.79	21	0.816385	0
PEAK003419	chr2L:9784336-9784598	first-intron	iDRRE	iDRRE	flat	Embryo-Pharate	2TP	0.66	20	0.721411	0
PEAK003422	chr2L:9812132-9812626	distal	iDRRE	flat	flat	L3	haltere_disc	0.65	20	0.783302	0
PEAK003423	chr2L:9816147-9816517	distal	flat	flat	iDRRE	L3	haltere_disc	0.69	22	0.794056	0
PEAK003424	chr2L:9816746-9816929	distal	flat	flat	iDRRE	NA	Not_reused	0.86	20	0.78785	0
PEAK003426	chr2L:986634-986780	distal	discordant	iDRRE	flat	NA	Not_reused	0.88	21	0.637485	0
PEAK003430	chr2L:9907376-9907670	proximal	iDRRE	flat	iDRRE	3TP	3TP	0.84	22	0.721429	4
PEAK003438	chr2L:9946039-9946411	first-intron	iDRRE	flat	flat	3TP	2TP	0.69	18	0.771974	0
PEAK003446	chr2L:9974500-9974715	distal	iDRRE	flat	iDRRE	NA	Not_reused	NA	1	1	0
PEAK003448	chr2L:9983980-9984228	proximal	iDRRE	flat	flat	Embryo-L3	4TP	0.7	21	0.782154	0
PEAK003450	chr2L:9986688-9987146	first-intron	discordant	iDRRE	flat	Embryo-Pharate	2TP	0.83	25	0.79633	1
PEAK003452	chr2L:9989740-9990183	distal	flat	iDRRE	flat	Embryo-L3	3TP	0.85	22	0.809444	0
PEAK003454	chr2R:10025296-10025781	first-intron	iDRRE	iDRRE	flat	3TP	T3leg_disc	0.69	22	0.742988	0
PEAK003463	chr2R:10055870-10056168	first-intron	flat	iDRRE	flat	Embryo-L3	2TP	0.64	19	0.787926	0
PEAK003464	chr2R:10056277-10056440	first-intron	iDRRE	flat	flat	Embryo-L3	2TP	1	19	0.725298	0
PEAK003465	chr2R:10056602-10056911	first-intron	iDRRE	iDRRE	flat	3TP	2TP	0.58	18	0.753823	0
PEAK003466	chr2R:10057709-10058175	distal	flat	iDRRE	flat	Embryo-L3	3TP	0.76	19	0.878884	0
PEAK003475	chr2R:10100780-10101145	first-intron	flat	iDRRE	flat	3TP	4TP	0.87	18	0.813393	2
PEAK003476	chr2R:10101407-10101968	proximal	iDRRE	iDRRE	lower_peak	3TP	4TP	0.81	18	0.78321	4
PEAK003477	chr2R:10110756-10110923	proximal	iDRRE	flat	lower_peak	3TP	2TP	0.61	15	0.723684	4
PEAK003478	chr2R:10111023-10111305	proximal	iDRRE	iDRRE	flat	3TP	2TP	0.86	15	0.877635	4
PEAK003483	chr2R:10124707-10125288	proximal	iDRRE	flat	flat	3TP	4TP	0.74	22	0.758014	4
PEAK003484	chr2R:10134714-10135579	distal	iDRRE	flat	lower_peak	Embryo-Pharate	3TP	0.74	25	0.702309	4
PEAK003486	chr2R:10156133-10156288	first-intron	iDRRE	flat	discordant	L3-Pharate	Not_reused	0.81	19	0.710886	2
PEAK003496	chr2R:10210915-10211395	first-intron	flat	iDRRE	flat	3TP	4TP	0.87	23	0.827405	3
PEAK003502	chr2R:10235958-10236460	first-intron	iDRRE	flat	flat	Embryo-Pharate	eye-antennal_disc	0.87	24	0.786119	0
PEAK003504	chr2R:10270897-10271339	proximal	flat	flat	iDRRE	3TP	2TP	0.79	22	0.796159	1
PEAK003506	chr2R:10278956-10279268	distal	flat	flat	iDRRE	Embryo-Pharate	3TP	0.88	23	0.769396	2
PEAK003507	chr2R:10302749-10303164	distal	flat	flat	iDRRE	3TP	2TP	0.74	21	0.895322	4
PEAK003511	chr2R:10420877-10421202	proximal	iDRRE	discordant	discordant	3TP	2TP	0.46	18	0.645205	4
PEAK003513	chr2R:10421941-10422122	first-intron	iDRRE	flat	flat	3TP	3TP	0.09	15	0.822791	1
PEAK003514	chr2R:10423249-10423424	first-intron	iDRRE	flat	iDRRE	Embryo-L3	eye-antennal_disc	0.18	18	0.704863	1
PEAK003518	chr2R:10428335-10428748	proximal	iDRRE	flat	flat	3TP	3TP	0.47	20	0.865854	0
PEAK003520	chr2R:10429920-10430040	first-intron	iDRRE	iDRRE	flat	3TP	4TP	0.88	20	0.714094	3
PEAK003521	chr2R:10430256-10430783	proximal	iDRRE	flat	flat	3TP	4TP	0.67	21	0.758319	1
PEAK003522	chr2R:10432450-10432703	distal	iDRRE	iDRRE	flat	3TP	4TP	0.6	21	0.783843	0
PEAK003527	chr2R:10475392-10475824	first-intron	iDRRE	flat	flat	3TP	2TP	0.66	22	0.710568	3
PEAK003528	chr2R:10476889-10477204	first-intron	iDRRE	flat	flat	3TP	3TP	0.64	19	0.836045	3
PEAK003532	chr2R:10517972-10518275	distal	iDRRE	iDRRE	flat	Embryo-Pharate	2TP	0.97	25	0.844171	0
PEAK003534	chr2R:10534268-10534481	distal	flat	iDRRE	flat	3TP	3TP	0.94	22	0.743569	3
PEAK003535	chr2R:10534893-10535373	distal	iDRRE	flat	lower_peak	3TP	4TP	0.82	23	0.804206	2
PEAK003536	chr2R:10536077-10536403	distal	iDRRE	flat	flat	Embryo-L3	4TP	0.83	23	0.771869	4
PEAK003538	chr2R:10540472-10540678	proximal	iDRRE	discordant	flat	3TP	3TP	0.72	21	0.685986	4
PEAK003540	chr2R:10542211-10542609	first-intron	iDRRE	iDRRE	flat	3TP	4TP	0.79	20	0.78435	3
PEAK003542	chr2R:10544975-10545212	proximal	iDRRE	iDRRE	flat	Embryo-L3	4TP	0.84	21	0.720181	4
PEAK003543	chr2R:10548510-10548894	proximal	iDRRE	iDRRE	flat	3TP	4TP	0.59	21	0.736154	4
PEAK003546	chr2R:10551776-10552066	distal	iDRRE	iDRRE	flat	Embryo-L3	larval_cns	0.54	19	0.776962	3
PEAK003547	chr2R:10557577-10557701	proximal	iDRRE	flat	flat	3TP	4TP	0.72	19	0.933587	4
PEAK003550	chr2R:10564162-10564583	distal	iDRRE	iDRRE	flat	3TP	4TP	0.72	23	0.770374	4
PEAK003552	chr2R:10565737-10565906	distal	iDRRE	flat	flat	Embryo-Pharate	2TP	0.71	22	0.81587	0
PEAK003553	chr2R:10566484-10566707	distal	iDRRE	iDRRE	flat	3TP	4TP	0.73	22	0.80168	4
PEAK003554	chr2R:10566914-10567272	distal	iDRRE	iDRRE	flat	3TP	4TP	0.74	22	0.902365	4
PEAK003555	chr2R:10568486-10569291	distal	iDRRE	flat	flat	3TP	4TP	0.91	22	0.889923	4
PEAK003559	chr2R:10580809-10581313	distal	iDRRE	flat	flat	Embryo-L3	3TP	0.82	19	0.814819	4
PEAK003560	chr2R:10581551-10582051	distal	iDRRE	flat	flat	Embryo-L3	3TP	0.78	23	0.869963	4
PEAK003561	chr2R:10582414-10582618	distal	discordant	iDRRE	flat	3TP	3TP	0.9	19	0.902491	4
PEAK003562	chr2R:10582874-10583799	distal	flat	iDRRE	flat	3TP	3TP	0.61	22	0.764176	4
PEAK003563	chr2R:10584328-10584678	distal	iDRRE	flat	flat	3TP	3TP	0.76	21	0.892123	4
PEAK003565	chr2R:10596690-10597244	distal	iDRRE	discordant	flat	Embryo-L3	3TP	0.77	23	0.851758	0
PEAK003567	chr2R:10599312-10599542	distal	iDRRE	flat	flat	L3	2TP	0.75	22	0.798466	0
PEAK003571	chr2R:10618241-10618699	first-intron	iDRRE	iDRRE	flat	3TP	4TP	0.66	22	0.831718	3
PEAK003576	chr2R:10675070-10675303	first-intron	flat	iDRRE	flat	L3	T3leg_disc	0.79	22	0.792894	4
PEAK003578	chr2R:10676078-10676390	first-intron	flat	iDRRE	flat	L3	2TP	0.8	22	0.850363	0
PEAK003580	chr2R:10691594-10692274	distal	flat	iDRRE	flat	3TP	2TP	0.69	22	0.831214	4
PEAK003591	chr2R:10781964-10782139	proximal	discordant	iDRRE	flat	3TP	3TP	0.8	22	0.768087	4
PEAK003594	chr2R:10806499-10806734	first-intron	iDRRE	flat	lower_peak	3TP	3TP	0.74	22	0.789505	4
PEAK003595	chr2R:10807296-10807611	first-intron	iDRRE	flat	flat	L3	4TP	0.89	22	0.723241	4
PEAK003600	chr2R:10813733-10813936	proximal	iDRRE	flat	flat	NA	Not_reused	0.78	21	0.808314	1
PEAK003607	chr2R:10861199-10861636	proximal	flat	iDRRE	flat	Embryo-L3	3TP	0.69	19	0.887153	4
PEAK003609	chr2R:10872018-10872284	first-intron	flat	flat	iDRRE	Pharate	Not_reused	0.84	18	0.882376	0
PEAK003612	chr2R:10885154-10885260	proximal	iDRRE	flat	flat	3TP	3TP	0.4	15	0.678571	4
PEAK003614	chr2R:10894028-10894173	proximal	iDRRE	flat	flat	NA	Not_reused	0.27	13	0.814776	4
PEAK003620	chr2R:11045204-11045653	distal	flat	flat	iDRRE	NA	Not_reused	0.61	20	0.682007	0
PEAK003621	chr2R:11047178-11047421	distal	discordant	flat	iDRRE	3TP	eye-antennal_disc	0.74	23	0.770531	1
PEAK003622	chr2R:11047547-11048110	distal	iDRRE	flat	flat	3TP	eye-antennal_disc	0.79	23	0.788053	0
PEAK003623	chr2R:11048345-11048562	distal	flat	flat	iDRRE	Embryo-Pharate	T3leg_disc	0.81	22	0.865553	0
PEAK003625	chr2R:11063922-11064621	distal	iDRRE	flat	iDRRE	3TP	2TP	0.73	22	0.788286	0
PEAK003629	chr2R:11074229-11075110	distal	iDRRE	flat	flat	L3	2TP	0.78	23	0.791515	2
PEAK003631	chr2R:11081859-11082757	distal	iDRRE	flat	flat	3TP	3TP	0.73	21	0.743565	0
PEAK003634	chr2R:11089298-11089454	distal	discordant	iDRRE	discordant	NA	Not_reused	0.83	18	0.897938	4
PEAK003635	chr2R:11089890-11090305	distal	discordant	discordant	iDRRE	Embryo	Not_reused	0.8	22	0.822564	4
PEAK003639	chr2R:11101458-11101644	distal	iDRRE	discordant	flat	Embryo	Not_reused	0.81	19	0.683371	0
PEAK003642	chr2R:11103107-11103308	distal	iDRRE	discordant	discordant	NA	Not_reused	0.85	19	0.815329	0
PEAK003643	chr2R:11105902-11106176	distal	iDRRE	flat	iDRRE	3TP	3TP	0.89	17	0.764359	4
PEAK003644	chr2R:11106758-11106945	first-intron	iDRRE	flat	flat	3TP	3TP	0.63	16	0.647117	4
PEAK003645	chr2R:11107511-11107658	first-intron	iDRRE	flat	flat	L3	2TP	0.52	15	0.857378	4
PEAK003646	chr2R:11110006-11110138	first-intron	iDRRE	iDRRE	flat	L3	T3leg_disc	0.87	20	0.574268	1
PEAK003647	chr2R:11114545-11114978	first-intron	discordant	iDRRE	lower_peak	Embryo-L3	3TP	0.81	18	0.937786	0
PEAK003650	chr2R:11173487-11173903	first-intron	flat	iDRRE	flat	3TP	4TP	0.62	21	0.680021	1
PEAK003651	chr2R:11175398-11176151	distal	iDRRE	flat	flat	3TP	4TP	0.77	22	0.840292	2
PEAK003653	chr2R:11180832-11181293	distal	flat	iDRRE	flat	3TP	4TP	0.74	20	0.7829	4
PEAK003656	chr2R:11183567-11183799	distal	flat	iDRRE	flat	3TP	2TP	0.74	19	0.831747	4
PEAK003658	chr2R:11188322-11188722	distal	iDRRE	flat	flat	3TP	3TP	0.75	20	0.86674	2
PEAK003659	chr2R:11188883-11189329	distal	flat	iDRRE	flat	3TP	3TP	0.65	20	0.798693	4
PEAK003661	chr2R:11194989-11195441	distal	iDRRE	flat	flat	3TP	3TP	0.76	22	0.855452	2
PEAK003663	chr2R:11197225-11197569	distal	flat	iDRRE	flat	3TP	4TP	0.79	19	0.875086	4
PEAK003666	chr2R:11202318-11203068	distal	iDRRE	flat	flat	3TP	4TP	0.7	23	0.821849	3
PEAK003667	chr2R:11203207-11204007	distal	flat	iDRRE	flat	3TP	4TP	0.75	24	0.87252	4
PEAK003668	chr2R:11204475-11204746	distal	iDRRE	discordant	discordant	3TP	2TP	0.79	24	0.72858	4
PEAK003675	chr2R:11258831-11259002	proximal	iDRRE	flat	flat	NA	Not_reused	0.8	18	0.875747	0
PEAK003680	chr2R:11289067-11289577	proximal	iDRRE	flat	flat	3TP	3TP	0.8	21	0.923356	4
PEAK003689	chr2R:11364328-11365110	proximal	iDRRE	flat	flat	3TP	4TP	0.7	22	0.831368	4
PEAK003691	chr2R:11365656-11366546	proximal	iDRRE	iDRRE	flat	3TP	3TP	0.61	21	0.744194	4
PEAK003693	chr2R:11367260-11367609	first-intron	discordant	iDRRE	discordant	3TP	4TP	0.84	24	0.683024	1
PEAK003696	chr2R:11383658-11383856	first-intron	iDRRE	flat	flat	L3	eye-antennal_disc	0.78	21	0.815058	4
PEAK003701	chr2R:11397721-11397916	proximal	iDRRE	flat	flat	L3-Pharate	Not_reused	0.58	20	0.849535	0
PEAK003710	chr2R:11452701-11452814	first-intron	iDRRE	discordant	flat	3TP	4TP	0.91	23	0.886211	4
PEAK003711	chr2R:11452973-11453143	proximal	iDRRE	flat	flat	3TP	4TP	0.89	23	0.842267	4
PEAK003713	chr2R:11469466-11469827	distal	iDRRE	iDRRE	flat	3TP	2TP	0.79	23	0.740725	0
PEAK003716	chr2R:11474968-11475797	proximal	iDRRE	iDRRE	flat	3TP	4TP	0.88	23	0.852336	4
PEAK003718	chr2R:11484063-11484716	distal	iDRRE	iDRRE	flat	Embryo-L3	2TP	0.82	23	0.818916	1
PEAK003719	chr2R:11484941-11485348	distal	flat	iDRRE	flat	NA	Not_reused	0.72	23	0.842227	1
PEAK003720	chr2R:11489561-11489925	distal	iDRRE	flat	flat	3TP	3TP	0.92	21	0.815858	0
PEAK003723	chr2R:11493753-11494180	distal	flat	iDRRE	flat	L3	3TP	0.73	23	0.714397	1
PEAK003724	chr2R:11499494-11500139	distal	discordant	iDRRE	flat	Embryo-Pharate	2TP	0.82	23	0.856662	0
PEAK003726	chr2R:11503016-11503838	distal	flat	iDRRE	flat	Embryo-Pharate	2TP	0.76	23	0.844783	0
PEAK003727	chr2R:11508941-11509428	distal	iDRRE	iDRRE	flat	NA	Not_reused	0.77	22	0.83336	1
PEAK003731	chr2R:11516010-11516885	distal	flat	iDRRE	flat	Embryo-Pharate	3TP	0.73	23	0.854418	0
PEAK003734	chr2R:11536030-11536321	distal	flat	iDRRE	lower_peak	L3	2TP	0.86	23	0.719127	0
PEAK003735	chr2R:11538523-11539235	distal	flat	iDRRE	flat	L3	3TP	0.83	23	0.844838	0
PEAK003737	chr2R:11542017-11542362	distal	iDRRE	iDRRE	flat	Embryo-L3	3TP	0.73	23	0.703516	0
PEAK003738	chr2R:11547434-11547891	distal	iDRRE	iDRRE	flat	NA	Not_reused	0.78	22	0.834392	0
PEAK003739	chr2R:11548239-11548439	distal	flat	iDRRE	flat	Embryo-Pharate	2TP	0.92	22	0.841496	0
PEAK003740	chr2R:11550004-11551116	distal	iDRRE	flat	flat	L3	2TP	0.78	22	0.878105	1
PEAK003741	chr2R:11561223-11562349	distal	flat	iDRRE	flat	Embryo-L3	3TP	0.7	24	0.742406	0
PEAK003743	chr2R:11570156-11570332	distal	flat	iDRRE	flat	L3	T3leg_disc	0.93	23	0.693776	0
PEAK003745	chr2R:11574278-11574905	distal	iDRRE	discordant	flat	3TP	2TP	0.82	23	0.789494	0
PEAK003746	chr2R:11575499-11575996	distal	flat	iDRRE	flat	Embryo-L3	3TP	0.67	23	0.823481	0
PEAK003748	chr2R:11582043-11582341	distal	flat	iDRRE	flat	3TP	4TP	0.91	23	0.748279	0
PEAK003749	chr2R:11592310-11592605	distal	flat	iDRRE	flat	3TP	4TP	0.86	22	0.748575	1
PEAK003750	chr2R:11593085-11593320	distal	iDRRE	iDRRE	lower_peak	3TP	4TP	0.78	22	0.764339	3
PEAK003752	chr2R:11595076-11595447	distal	iDRRE	iDRRE	lower_peak	Embryo-L3	3TP	0.78	20	0.756552	3
PEAK003755	chr2R:11601368-11601923	distal	iDRRE	iDRRE	flat	3TP	4TP	0.63	23	0.856269	4
PEAK003757	chr2R:11603314-11603649	distal	iDRRE	iDRRE	flat	3TP	4TP	0.83	21	0.738038	4
PEAK003759	chr2R:11604932-11605318	first-intron	flat	iDRRE	flat	3TP	4TP	0.66	22	0.804967	1
PEAK003760	chr2R:11607027-11608364	first-intron	iDRRE	iDRRE	flat	L3	4TP	0.57	22	0.866627	3
PEAK003762	chr2R:11609384-11609589	first-intron	iDRRE	discordant	flat	3TP	2TP	0.88	22	0.682883	4
PEAK003763	chr2R:11614051-11614387	first-intron	iDRRE	iDRRE	flat	3TP	4TP	0.77	23	0.820234	4
PEAK003764	chr2R:11614468-11614601	first-intron	flat	iDRRE	flat	3TP	4TP	0.67	19	0.810674	4
PEAK003765	chr2R:11615019-11615391	first-intron	iDRRE	iDRRE	flat	3TP	4TP	0.8	15	0.902338	0
PEAK003768	chr2R:11625899-11626160	distal	iDRRE	iDRRE	flat	Embryo-Pharate	2TP	0.68	23	0.806551	4
PEAK003769	chr2R:11626419-11626877	distal	iDRRE	flat	flat	3TP	4TP	0.78	22	0.789391	3
PEAK003771	chr2R:11629682-11630117	distal	iDRRE	iDRRE	flat	3TP	4TP	0.8	23	0.787916	4
PEAK003772	chr2R:11632458-11632622	first-intron	iDRRE	discordant	discordant	3TP	T3leg_disc	0.91	22	0.826859	0
PEAK003774	chr2R:11634030-11634459	first-intron	flat	iDRRE	flat	Embryo-L3	3TP	0.75	15	0.884011	0
PEAK003775	chr2R:11637540-11637836	first-intron	iDRRE	flat	flat	3TP	4TP	0.81	21	0.838935	0
PEAK003776	chr2R:11639530-11639857	first-intron	flat	iDRRE	flat	3TP	4TP	0.74	23	0.759328	0
PEAK003779	chr2R:11648454-11648830	distal	iDRRE	iDRRE	flat	Embryo-Pharate	4TP	0.61	20	0.716827	0
PEAK003780	chr2R:11650808-11651219	proximal	iDRRE	iDRRE	flat	3TP	4TP	0.77	20	0.855903	4
PEAK003783	chr2R:11657850-11658207	distal	iDRRE	iDRRE	flat	3TP	3TP	0.58	21	0.810665	1
PEAK003789	chr2R:11666613-11666926	first-intron	iDRRE	flat	flat	3TP	2TP	0.76	21	0.802546	1
PEAK003794	chr2R:11695864-11696482	distal	iDRRE	flat	flat	L3	2TP	0.74	22	0.912219	0
PEAK003795	chr2R:11703946-11704499	proximal	flat	iDRRE	flat	Embryo-Pharate	T3leg_disc	0.77	22	0.867376	0
PEAK003796	chr2R:11704809-11705160	proximal	iDRRE	flat	iDRRE	L3	T3leg_disc	0.78	22	0.772957	0
PEAK003798	chr2R:11709028-11709209	distal	iDRRE	flat	discordant	L3	eye-antennal_disc	0.97	22	0.814716	0
PEAK003799	chr2R:11710255-11710483	proximal	iDRRE	flat	flat	3TP	4TP	0.54	18	0.79161	3
PEAK003806	chr2R:11748695-11748829	distal	flat	flat	iDRRE	3TP	T3leg_disc	0.83	23	0.72517	4
PEAK003807	chr2R:11749757-11750623	distal	flat	iDRRE	flat	3TP	2TP	0.81	23	0.826734	0
PEAK003808	chr2R:1175435-1175651	distal	flat	flat	iDRRE	NA	Not_reused	NA	1	1	0
PEAK003809	chr2R:11755693-11755979	proximal	iDRRE	flat	flat	Embryo-Pharate	3TP	0.8	23	0.796227	3
PEAK003815	chr2R:11789916-11790455	proximal	iDRRE	iDRRE	flat	3TP	4TP	0.77	22	0.833468	0
PEAK003817	chr2R:11811130-11811542	distal	flat	iDRRE	flat	3TP	2TP	0.76	24	0.795208	0
PEAK003818	chr2R:11814812-11815398	distal	flat	iDRRE	flat	NA	Not_reused	0.78	22	0.745146	0
PEAK003820	chr2R:11823208-11823853	proximal	iDRRE	flat	flat	NA	Not_reused	0.82	22	0.89091	0
PEAK003822	chr2R:11831824-11832576	distal	flat	flat	iDRRE	Pharate	Not_reused	0.78	22	0.818067	0
PEAK003823	chr2R:11838254-11838553	first-intron	iDRRE	flat	flat	3TP	3TP	0.93	21	0.824324	1
PEAK003832	chr2R:11892747-11893113	proximal	iDRRE	iDRRE	flat	3TP	4TP	0.7	24	0.876292	4
PEAK003835	chr2R:11908885-11909120	first-intron	discordant	flat	iDRRE	Pharate	Not_reused	0.89	21	0.778142	0
PEAK003838	chr2R:11930272-11930609	proximal	iDRRE	flat	flat	Embryo-Pharate	eye-antennal_disc	0.67	23	0.820336	0
PEAK003840	chr2R:11932182-11932497	distal	iDRRE	flat	discordant	L3	T3leg_disc	0.8	23	0.819003	0
PEAK003841	chr2R:11935956-11936134	distal	iDRRE	iDRRE	flat	L3	2TP	0.77	22	0.823839	0
PEAK003846	chr2R:11959294-11959818	distal	iDRRE	iDRRE	flat	Embryo-Pharate	2TP	0.87	23	0.926681	0
PEAK003851	chr2R:12006625-12006940	distal	discordant	discordant	iDRRE	L3	T3leg_disc	0.72	23	0.840014	0
PEAK003853	chr2R:12016262-12016507	first-intron	iDRRE	flat	flat	3TP	2TP	0.86	23	0.688323	1
PEAK003858	chr2R:12028362-12028478	proximal	iDRRE	iDRRE	flat	3TP	2TP	0.8	22	0.611307	0
PEAK003863	chr2R:12045008-12045324	first-intron	iDRRE	flat	iDRRE	Embryo-Pharate	2TP	0.77	23	0.756381	0
PEAK003869	chr2R:12150496-12150666	first-intron	iDRRE	iDRRE	flat	3TP	4TP	0.75	18	0.831929	2
PEAK003873	chr2R:12168900-12169257	first-intron	flat	iDRRE	flat	3TP	3TP	0.9	27	0.92219	3
PEAK003874	chr2R:12172923-12173209	first-intron	iDRRE	flat	flat	Embryo	Not_reused	0.48	21	0.814663	3
PEAK003875	chr2R:12173729-12173972	first-intron	iDRRE	iDRRE	flat	Embryo-Pharate	2TP	0.89	23	0.787456	0
PEAK003880	chr2R:12238299-12238637	proximal	iDRRE	flat	flat	NA	Not_reused	0.82	18	0.912205	0
PEAK003897	chr2R:12400244-12400502	proximal	iDRRE	flat	iDRRE	L3	eye-antennal_disc	0.93	20	0.872074	0
PEAK003898	chr2R:12412070-12412524	proximal	iDRRE	flat	iDRRE	Embryo-Pharate	2TP	0.86	17	0.917838	0
PEAK003900	chr2R:12414340-12414717	proximal	iDRRE	flat	flat	L3	2TP	0.97	21	0.786722	0
PEAK003902	chr2R:1243249-1243920	distal	iDRRE	lower_peak	iDRRE	L3	2TP	NA	0	0	0
PEAK003906	chr2R:12437511-12437843	proximal	iDRRE	flat	discordant	3TP	2TP	0.67	16	0.84536	0
PEAK003907	chr2R:12438859-12439089	first-intron	flat	iDRRE	flat	Embryo-Pharate	2TP	0.6	18	0.834607	1
PEAK003911	chr2R:12460537-12461096	first-intron	flat	iDRRE	flat	Embryo	Not_reused	0.82	19	0.911543	2
PEAK003918	chr2R:12529250-12529624	proximal	iDRRE	flat	flat	3TP	4TP	0.84	17	0.897127	1
PEAK003919	chr2R:12532927-12533343	first-intron	flat	iDRRE	flat	L3	3TP	0.7	18	0.859038	2
PEAK003920	chr2R:12533471-12534336	first-intron	flat	iDRRE	flat	Embryo-Pharate	2TP	0.73	19	0.767621	2
PEAK003923	chr2R:12549019-12549368	first-intron	iDRRE	discordant	discordant	NA	Not_reused	0.73	19	0.84542	0
PEAK003928	chr2R:12586463-12587680	proximal	iDRRE	flat	flat	3TP	4TP	0.83	21	0.744046	2
PEAK003929	chr2R:12588053-12588541	proximal	iDRRE	flat	flat	3TP	4TP	0.84	20	0.85746	3
PEAK003930	chr2R:1258910-1259073	distal	discordant	iDRRE	flat	NA	Not_reused	NA	0	0	0
PEAK003934	chr2R:12591736-12591860	first-intron	iDRRE	iDRRE	flat	3TP	4TP	0.78	19	0.705054	0
PEAK003944	chr2R:12635637-12635915	proximal	iDRRE	flat	flat	3TP	3TP	0.88	19	0.728452	3
PEAK003948	chr2R:1264252-1264415	first-intron	iDRRE	flat	flat	L3	2TP	NA	0	0	0
PEAK003949	chr2R:12646411-12646874	first-intron	iDRRE	flat	flat	NA	Not_reused	0.81	16	0.881345	0
PEAK003952	chr2R:12663033-12663568	distal	iDRRE	iDRRE	iDRRE	3TP	2TP	0.76	19	0.731636	1
PEAK003953	chr2R:12665784-12666129	distal	iDRRE	flat	flat	Embryo	Not_reused	0.38	19	0.791979	0
PEAK003960	chr2R:12718968-12719359	first-intron	flat	discordant	iDRRE	NA	Not_reused	0.71	17	0.82353	1
PEAK003961	chr2R:12732201-12732876	distal	flat	flat	iDRRE	Pharate	Not_reused	0.69	19	0.831548	4
PEAK003964	chr2R:12737470-12737683	distal	discordant	flat	iDRRE	Pharate	Not_reused	0.78	18	0.761879	0
PEAK003965	chr2R:12743072-12743376	distal	iDRRE	iDRRE	flat	3TP	4TP	0.56	17	0.870113	1
PEAK003974	chr2R:12865637-12865740	proximal	discordant	flat	iDRRE	NA	Not_reused	NA	1	1	0
PEAK003978	chr2R:12879768-12879876	first-intron	iDRRE	lower_peak	flat	L3	2TP	0.29	17	0.827657	2
PEAK003983	chr2R:12890130-12890353	distal	iDRRE	iDRRE	flat	L3	haltere_disc	0.75	20	0.823152	0
PEAK003988	chr2R:12904281-12904796	proximal	flat	iDRRE	flat	3TP	4TP	0.7	20	0.860726	2
PEAK003989	chr2R:12908736-12909291	distal	flat	iDRRE	flat	Embryo-Pharate	2TP	0.63	21	0.894557	1
PEAK003999	chr2R:12936209-12936359	proximal	iDRRE	iDRRE	flat	3TP	3TP	0.91	21	0.849817	2
PEAK004002	chr2R:12937079-12937356	first-intron	flat	iDRRE	flat	3TP	3TP	0.9	21	0.69272	0
PEAK004003	chr2R:12942561-12942906	distal	flat	iDRRE	flat	Embryo-Pharate	2TP	0.84	26	0.884513	0
PEAK004004	chr2R:12943146-12943347	distal	discordant	iDRRE	flat	Embryo-Pharate	2TP	0.94	26	0.72927	0
PEAK004007	chr2R:12955862-12956184	distal	iDRRE	iDRRE	flat	3TP	4TP	0.43	17	0.85417	0
PEAK004010	chr2R:12959509-12960325	distal	iDRRE	iDRRE	flat	3TP	4TP	0.72	21	0.81603	0
PEAK004011	chr2R:12971699-12972208	distal	flat	iDRRE	flat	3TP	3TP	0.75	19	0.816045	2
PEAK004012	chr2R:12975662-12976093	distal	flat	iDRRE	flat	Embryo-Pharate	3TP	0.71	19	0.731055	2
PEAK004016	chr2R:12985535-12986018	proximal	flat	iDRRE	flat	3TP	4TP	0.86	21	0.812256	4
PEAK004017	chr2R:12986929-12987261	proximal	discordant	iDRRE	flat	L3	2TP	0.69	22	0.804509	4
PEAK004018	chr2R:12990735-12991343	distal	flat	iDRRE	flat	3TP	4TP	0.72	21	0.838812	4
PEAK004019	chr2R:12991681-12992029	proximal	iDRRE	iDRRE	flat	3TP	4TP	0.73	20	0.846843	4
PEAK004021	chr2R:12996906-12997413	first-intron	flat	iDRRE	flat	3TP	4TP	0.87	22	0.702201	1
PEAK004024	chr2R:13011245-13011721	distal	iDRRE	flat	flat	Embryo-Pharate	3TP	0.55	23	0.856832	0
PEAK004026	chr2R:13015703-13016035	distal	iDRRE	flat	flat	3TP	4TP	0.69	21	0.860151	2
PEAK004028	chr2R:13022758-13023439	distal	iDRRE	iDRRE	lower_peak	3TP	3TP	0.7	23	0.746369	0
PEAK004030	chr2R:13022831-13023912	distal	iDRRE	iDRRE	flat	3TP	3TP	0.73	23	0.796806	1
PEAK004033	chr2R:13032003-13032697	distal	flat	iDRRE	flat	3TP	3TP	0.84	22	0.861898	4
PEAK004034	chr2R:13033920-13034030	distal	iDRRE	higher_peak	discordant	NA	Not_reused	0.81	19	0.889874	0
PEAK004035	chr2R:13034961-13035266	distal	flat	iDRRE	flat	3TP	4TP	0.55	22	0.71785	4
PEAK004036	chr2R:13035417-13035655	distal	flat	iDRRE	flat	3TP	4TP	0.52	22	0.795664	4
PEAK004037	chr2R:13038723-13039133	distal	iDRRE	iDRRE	flat	3TP	4TP	0.86	23	0.840004	4
PEAK004038	chr2R:13042090-13042445	distal	iDRRE	iDRRE	flat	3TP	4TP	0.54	19	0.823769	4
PEAK004042	chr2R:13141218-13141374	distal	iDRRE	iDRRE	flat	NA	Not_reused	NA	1	1	0
PEAK004044	chr2R:13158133-13158429	proximal	iDRRE	flat	flat	3TP	3TP	0.6	26	0.669503	4
PEAK004046	chr2R:13164984-13165312	proximal	iDRRE	iDRRE	flat	Pharate	Not_reused	0.75	15	0.747311	0
PEAK004048	chr2R:13166781-13167233	first-intron	discordant	iDRRE	flat	Embryo-Pharate	2TP	0.71	16	0.78211	0
PEAK004057	chr2R:13223730-13223944	proximal	iDRRE	flat	flat	3TP	4TP	0.66	20	0.830482	1
PEAK004058	chr2R:13224980-13225412	proximal	iDRRE	flat	flat	3TP	4TP	0.78	19	0.854764	1
PEAK004061	chr2R:13286155-13286840	first-intron	iDRRE	iDRRE	iDRRE	L3	2TP	0.8	23	0.827426	0
PEAK004065	chr2R:13335825-13336034	distal	iDRRE	flat	discordant	L3	larval_cns	0.79	21	0.647128	4
PEAK004067	chr2R:13337211-13337572	first-intron	flat	flat	iDRRE	3TP	4TP	0.61	22	0.830532	1
PEAK004070	chr2R:13403610-13403924	distal	discordant	iDRRE	discordant	L3	T3leg_disc	0.64	21	0.795211	0
PEAK004071	chr2R:13410034-13410218	proximal	iDRRE	discordant	iDRRE	L3	2TP	0.03	19	0.695291	0
PEAK004074	chr2R:13429733-13430042	proximal	flat	iDRRE	flat	3TP	2TP	0.8	19	0.855222	0
PEAK004080	chr2R:13438543-13438848	first-intron	flat	iDRRE	lower_peak	Embryo-Pharate	3TP	0.69	17	0.860946	1
PEAK004085	chr2R:1345524-1345710	proximal	iDRRE	flat	flat	NA	Not_reused	0.96	2	0.997312	0
PEAK004087	chr2R:13463763-13464479	distal	iDRRE	iDRRE	flat	Embryo-Pharate	3TP	0.72	20	0.839616	0
PEAK004088	chr2R:13465185-13465503	distal	flat	iDRRE	flat	3TP	4TP	0.68	19	0.841797	0
PEAK004089	chr2R:13466228-13466540	distal	iDRRE	iDRRE	flat	Embryo-Pharate	3TP	0.68	20	0.827844	0
PEAK004091	chr2R:13470432-13471021	distal	flat	iDRRE	flat	Embryo-Pharate	2TP	0.7	19	0.886659	0
PEAK004092	chr2R:13472098-13472506	distal	flat	iDRRE	lower_peak	3TP	4TP	0.74	19	0.691296	0
PEAK004094	chr2R:13476257-13476835	proximal	flat	iDRRE	lower_peak	3TP	3TP	0.74	19	0.838346	0
PEAK004095	chr2R:13477008-13477186	proximal	iDRRE	iDRRE	flat	L3	3TP	0.83	18	0.811659	0
PEAK004099	chr2R:13501967-13502117	proximal	iDRRE	flat	flat	3TP	4TP	0.91	20	0.769048	3
PEAK004100	chr2R:13502239-13502383	first-intron	iDRRE	flat	flat	3TP	4TP	0.81	20	0.634244	3
PEAK004103	chr2R:13506972-13507170	first-intron	iDRRE	flat	flat	3TP	2TP	0.72	19	0.906138	3
PEAK004104	chr2R:13509466-13509657	first-intron	iDRRE	iDRRE	iDRRE	3TP	larval_cns	0.15	22	0.570191	0
PEAK004105	chr2R:13539516-13540107	distal	iDRRE	flat	flat	3TP	4TP	0.64	24	0.742609	1
PEAK004106	chr2R:13545263-13545654	proximal	iDRRE	iDRRE	flat	3TP	3TP	0.68	21	0.773949	0
PEAK004107	chr2R:13546665-13546846	proximal	iDRRE	flat	flat	3TP	2TP	0.6	22	0.834028	0
PEAK004110	chr2R:13557987-13558219	proximal	iDRRE	flat	flat	Embryo-L3	2TP	0.51	21	0.636753	1
PEAK004112	chr2R:13563717-13564098	distal	iDRRE	iDRRE	flat	3TP	3TP	0.58	20	0.709452	0
PEAK004115	chr2R:13566451-13566849	distal	discordant	flat	iDRRE	Embryo-L3	2TP	0.71	20	0.892146	0
PEAK004116	chr2R:13575953-13576937	proximal	iDRRE	flat	flat	3TP	2TP	0.66	22	0.891064	1
PEAK004119	chr2R:13580842-13580941	distal	flat	iDRRE	flat	3TP	T3leg_disc	1	22	0.764324	0
PEAK004123	chr2R:13591008-13591681	proximal	iDRRE	flat	flat	3TP	2TP	0.77	25	0.847018	1
PEAK004124	chr2R:13593042-13593149	proximal	iDRRE	discordant	flat	3TP	4TP	0.7	20	0.854472	3
PEAK004128	chr2R:13749874-13750467	distal	flat	flat	iDRRE	Pharate	Not_reused	0.81	22	0.833839	0
PEAK004130	chr2R:13822146-13822353	first-intron	iDRRE	flat	discordant	L3	2TP	0.8	22	0.83221	1
PEAK004131	chr2R:13824125-13824340	proximal	iDRRE	iDRRE	flat	3TP	4TP	0.78	22	0.757143	1
PEAK004133	chr2R:13829238-13829454	distal	iDRRE	iDRRE	flat	3TP	4TP	0.6	23	0.666881	0
PEAK004139	chr2R:13897609-13898168	distal	iDRRE	flat	iDRRE	3TP	2TP	0.73	22	0.812693	0
PEAK004141	chr2R:13915624-13915991	distal	flat	iDRRE	flat	Embryo-Pharate	2TP	0.92	21	0.848234	3
PEAK004142	chr2R:13916239-13916618	distal	iDRRE	iDRRE	flat	Embryo-Pharate	2TP	0.79	22	0.682718	3
PEAK004143	chr2R:13918745-13919001	distal	iDRRE	lower_peak	flat	NA	Not_reused	0.8	21	0.746398	2
PEAK004144	chr2R:13919499-13919961	distal	iDRRE	flat	flat	Embryo-Pharate	T3leg_disc	0.78	21	0.753124	3
PEAK004146	chr2R:13925331-13925772	distal	flat	iDRRE	flat	3TP	3TP	0.58	22	0.697033	4
PEAK004147	chr2R:13926091-13926253	distal	iDRRE	iDRRE	flat	Pharate	Not_reused	0.3	14	0.880953	4
PEAK004152	chr2R:13940931-13941340	first-intron	iDRRE	iDRRE	flat	3TP	4TP	0.74	20	0.792816	2
PEAK004153	chr2R:13941714-13941903	first-intron	discordant	iDRRE	lower_peak	3TP	2TP	0.82	21	0.725512	0
PEAK004157	chr2R:13957413-13957904	first-intron	iDRRE	iDRRE	flat	3TP	4TP	0.87	21	0.77182	4
PEAK004160	chr2R:13963645-13963792	proximal	iDRRE	flat	flat	Embryo-Pharate	2TP	0.38	15	0.844578	4
PEAK004167	chr2R:13993391-13993694	distal	iDRRE	flat	flat	3TP	3TP	0.82	19	0.737681	0
PEAK004169	chr2R:13995717-13996048	distal	iDRRE	flat	flat	3TP	4TP	0.96	20	0.813061	4
PEAK004170	chr2R:14000655-14001172	distal	iDRRE	flat	flat	3TP	4TP	0.83	18	0.83765	4
PEAK004171	chr2R:14004502-14004939	distal	flat	iDRRE	flat	3TP	4TP	0.76	21	0.803597	4
PEAK004172	chr2R:14006783-14007291	distal	flat	iDRRE	lower_peak	3TP	4TP	0.66	22	0.843094	4
PEAK004173	chr2R:14008264-14008790	distal	iDRRE	flat	flat	3TP	4TP	0.67	22	0.876508	4
PEAK004175	chr2R:14024655-14025035	distal	iDRRE	iDRRE	flat	3TP	4TP	0.79	22	0.858657	4
PEAK004178	chr2R:14030045-14030513	proximal	iDRRE	iDRRE	flat	3TP	4TP	0.78	22	0.866776	1
PEAK004179	chr2R:14031329-14031800	distal	iDRRE	iDRRE	flat	3TP	4TP	0.92	23	0.830231	4
PEAK004181	chr2R:14036711-14037029	distal	iDRRE	lower_peak	flat	Embryo-Pharate	larval_cns	0.77	21	0.689082	0
PEAK004183	chr2R:14072628-14072805	distal	flat	iDRRE	flat	Pharate	Not_reused	0.85	19	0.826134	0
PEAK004186	chr2R:14106976-14107292	distal	iDRRE	flat	iDRRE	NA	Not_reused	NA	1	1	0
PEAK004190	chr2R:14129581-14129982	first-intron	iDRRE	flat	iDRRE	L3	eye-antennal_disc	0.86	21	0.749662	0
PEAK004191	chr2R:14131394-14131642	first-intron	iDRRE	iDRRE	flat	NA	Not_reused	0.84	19	0.853631	4
PEAK004192	chr2R:14140203-14140579	proximal	iDRRE	iDRRE	flat	3TP	4TP	0.88	22	0.678438	1
PEAK004194	chr2R:14141280-14141447	proximal	iDRRE	flat	flat	Embryo-Pharate	2TP	0.31	14	0.675057	0
PEAK004200	chr2R:14174499-14175146	first-intron	iDRRE	flat	flat	3TP	4TP	0.85	23	0.836032	1
PEAK004203	chr2R:14185796-14186872	proximal	flat	iDRRE	flat	3TP	3TP	0.89	25	0.818791	1
PEAK004205	chr2R:14204626-14205220	first-intron	iDRRE	flat	flat	3TP	haltere_disc	0.8	23	0.853073	0
PEAK004206	chr2R:14205725-14206477	first-intron	flat	iDRRE	flat	3TP	2TP	0.71	22	0.911775	4
PEAK004207	chr2R:14207417-14208264	first-intron	flat	iDRRE	flat	3TP	3TP	0.68	22	0.869115	0
PEAK004209	chr2R:14214080-14214417	proximal	flat	iDRRE	flat	Embryo-Pharate	2TP	0.76	22	0.818407	1
PEAK004210	chr2R:14214544-14214722	proximal	discordant	iDRRE	flat	Embryo-Pharate	2TP	0.88	22	0.6748	0
PEAK004211	chr2R:14219132-14219626	proximal	iDRRE	flat	flat	3TP	2TP	0.64	19	0.782871	2
PEAK004213	chr2R:14220551-14221263	first-intron	flat	iDRRE	lower_peak	3TP	3TP	0.63	21	0.798082	0
PEAK004217	chr2R:14255736-14255887	first-intron	iDRRE	flat	lower_peak	3TP	2TP	0.61	23	0.774883	2
PEAK004221	chr2R:14264325-14264601	distal	flat	iDRRE	flat	Embryo-Pharate	2TP	0.84	23	0.848379	1
PEAK004224	chr2R:14266912-14267129	proximal	iDRRE	flat	flat	Embryo-Pharate	T3leg_disc	0.81	23	0.639676	3
PEAK004229	chr2R:14287886-14288182	distal	flat	discordant	iDRRE	Pharate	Not_reused	0.82	18	0.852982	0
PEAK004230	chr2R:14302733-14303083	proximal	iDRRE	flat	flat	Embryo-L3	3TP	0.44	17	0.729818	3
PEAK004234	chr2R:14314207-14314747	first-intron	flat	iDRRE	flat	3TP	2TP	0.8	22	0.869026	2
PEAK004235	chr2R:14315357-14316009	distal	iDRRE	flat	flat	L3	3TP	0.76	22	0.864995	0
PEAK004238	chr2R:14320248-14320587	distal	iDRRE	iDRRE	discordant	NA	Not_reused	0.91	20	0.840634	0
PEAK004241	chr2R:14332064-14332443	distal	iDRRE	flat	flat	3TP	4TP	0.39	22	0.741745	0
PEAK004242	chr2R:14332626-14333015	distal	iDRRE	flat	flat	3TP	2TP	0.74	23	0.861092	2
PEAK004245	chr2R:14340514-14340914	distal	flat	iDRRE	flat	Embryo-Pharate	T3leg_disc	0.83	20	0.816159	0
PEAK004254	chr2R:14417090-14417316	distal	iDRRE	flat	flat	L3	T3leg_disc	0.82	19	0.911368	0
PEAK004256	chr2R:14425298-14425681	distal	iDRRE	flat	flat	Embryo-Pharate	T3leg_disc	0.86	23	0.886626	0
PEAK004257	chr2R:14429236-14429586	first-intron	iDRRE	iDRRE	flat	3TP	2TP	0.81	20	0.855774	0
PEAK004258	chr2R:14430872-14431154	first-intron	discordant	discordant	iDRRE	Embryo-L3	T3leg_disc	0.83	20	0.843072	0
PEAK004263	chr2R:14446047-14446390	distal	flat	iDRRE	flat	Pharate	Not_reused	0.84	22	0.801695	0
PEAK004264	chr2R:14457942-14458542	distal	iDRRE	flat	iDRRE	3TP	4TP	0.78	23	0.800885	1
PEAK004265	chr2R:14466021-14467041	distal	flat	iDRRE	flat	NA	Not_reused	0.75	24	0.794228	0
PEAK004267	chr2R:14477636-14477858	proximal	iDRRE	iDRRE	flat	Embryo	Not_reused	0.86	19	0.852011	0
PEAK004269	chr2R:14481820-14482029	first-intron	iDRRE	flat	flat	3TP	2TP	0.64	20	0.80654	0
PEAK004273	chr2R:14484814-14485388	first-intron	iDRRE	flat	flat	3TP	4TP	0.7	23	0.842005	1
PEAK004275	chr2R:14490255-14490710	first-intron	flat	iDRRE	flat	Embryo-Pharate	4TP	0.66	23	0.661251	2
PEAK004278	chr2R:14504124-14504271	proximal	iDRRE	flat	flat	3TP	4TP	0.96	21	0.759147	1
PEAK004281	chr2R:14515386-14515966	proximal	iDRRE	iDRRE	flat	Embryo-Pharate	2TP	0.85	22	0.800188	0
PEAK004282	chr2R:14518394-14518680	distal	iDRRE	flat	iDRRE	Embryo-L3	2TP	0.64	17	0.87143	0
PEAK004284	chr2R:14526965-14527104	proximal	iDRRE	flat	flat	3TP	3TP	0.68	21	0.749787	3
PEAK004285	chr2R:14574568-14574763	first-intron	iDRRE	flat	flat	Pharate	Not_reused	0.64	21	0.711324	4
PEAK004286	chr2R:14575048-14575512	first-intron	flat	iDRRE	flat	Embryo-Pharate	2TP	0.75	26	0.837203	0
PEAK004288	chr2R:14576942-14577214	proximal	iDRRE	iDRRE	flat	3TP	eye-antennal_disc	0.66	22	0.81757	4
PEAK004293	chr2R:14606441-14606769	proximal	flat	flat	iDRRE	NA	Not_reused	0.81	22	0.990854	0
PEAK004297	chr2R:14624530-14624772	distal	iDRRE	flat	flat	Embryo-L3	2TP	0.07	20	0.767844	0
PEAK004298	chr2R:14644759-14644938	proximal	iDRRE	lower_peak	iDRRE	L3	2TP	0.28	15	0.842922	0
PEAK004305	chr2R:14770715-14770976	first-intron	flat	flat	iDRRE	3TP	2TP	0.87	22	0.951812	0
PEAK004309	chr2R:14790494-14790795	distal	iDRRE	flat	flat	3TP	3TP	0.69	22	0.762817	1
PEAK004311	chr2R:14799474-14799732	first-intron	iDRRE	flat	flat	3TP	4TP	0.52	18	0.782554	0
PEAK004314	chr2R:14811908-14812151	distal	iDRRE	flat	flat	NA	Not_reused	0.79	22	0.79403	1
PEAK004315	chr2R:14812330-14812574	distal	flat	iDRRE	flat	L3	haltere_disc	0.83	22	0.788887	0
PEAK004318	chr2R:14828618-14828937	distal	iDRRE	flat	flat	Embryo-L3	2TP	0.63	21	0.753352	0
PEAK004325	chr2R:14870511-14870693	first-intron	iDRRE	iDRRE	iDRRE	Embryo-Pharate	2TP	0.53	14	0.807663	1
PEAK004330	chr2R:14917331-14917904	distal	flat	iDRRE	flat	Embryo-Pharate	T3leg_disc	0.86	22	0.792413	2
PEAK004335	chr2R:14935817-14936034	first-intron	flat	iDRRE	flat	Embryo-Pharate	4TP	0.8	23	0.85566	2
PEAK004337	chr2R:14962425-14962615	first-intron	iDRRE	flat	flat	Embryo-Pharate	2TP	0.78	20	0.855324	0
PEAK004339	chr2R:14964470-14964999	first-intron	iDRRE	iDRRE	flat	3TP	4TP	0.81	20	0.781465	3
PEAK004340	chr2R:14965532-14965849	first-intron	flat	iDRRE	flat	3TP	4TP	0.88	20	0.671522	0
PEAK004343	chr2R:14975808-14976064	distal	iDRRE	flat	flat	3TP	eye-antennal_disc	0.94	21	0.815324	1
PEAK004348	chr2R:15010585-15011025	proximal	flat	iDRRE	flat	L3	4TP	0.69	21	0.859629	4
PEAK004354	chr2R:15029749-15030072	first-intron	iDRRE	discordant	discordant	3TP	2TP	0.69	21	0.767797	0
PEAK004356	chr2R:15033711-15034359	first-intron	iDRRE	flat	flat	3TP	3TP	0.75	21	0.885055	1
PEAK004357	chr2R:15041063-15041350	distal	discordant	iDRRE	flat	NA	Not_reused	0.73	21	0.886676	0
PEAK004359	chr2R:15047156-15047601	distal	flat	iDRRE	flat	Embryo-L3	eye-antennal_disc	0.9	21	0.800234	1
PEAK004361	chr2R:15054434-15055049	proximal	flat	iDRRE	flat	3TP	3TP	0.8	21	0.902125	0
PEAK004363	chr2R:15109339-15109819	distal	flat	iDRRE	flat	3TP	4TP	0.52	23	0.606192	1
PEAK004364	chr2R:15114447-15114621	proximal	iDRRE	lower_peak	flat	Embryo-L3	2TP	0.04	17	0.650477	0
PEAK004367	chr2R:15117806-15118509	first-intron	flat	iDRRE	flat	3TP	3TP	0.81	22	0.912184	0
PEAK004368	chr2R:15118667-15118881	first-intron	flat	iDRRE	flat	Embryo-Pharate	3TP	0.7	22	0.568539	0
PEAK004370	chr2R:15127796-15128162	first-intron	iDRRE	flat	flat	3TP	4TP	0.79	22	0.797691	2
PEAK004371	chr2R:15128331-15128494	first-intron	flat	iDRRE	flat	3TP	4TP	0.89	22	0.80582	1
PEAK004373	chr2R:15129479-15129776	distal	iDRRE	iDRRE	flat	3TP	2TP	0.82	22	0.618945	3
PEAK004374	chr2R:15130682-15130903	distal	flat	iDRRE	flat	Embryo-L3	2TP	0.59	22	0.794399	0
PEAK004376	chr2R:15131576-15132050	distal	iDRRE	flat	flat	Embryo-L3	3TP	0.91	21	0.823438	3
PEAK004378	chr2R:15135212-15135614	distal	flat	iDRRE	flat	3TP	3TP	0.89	23	0.776482	4
PEAK004379	chr2R:15136150-15136633	distal	flat	iDRRE	flat	3TP	3TP	0.79	22	0.875415	4
PEAK004387	chr2R:15225585-15226809	proximal	flat	iDRRE	flat	Embryo-Pharate	2TP	0.73	21	0.86643	2
PEAK004390	chr2R:15239617-15239861	first-intron	flat	iDRRE	flat	Embryo-Pharate	2TP	0.9	21	0.714562	2
PEAK004393	chr2R:1524394-1524494	distal	flat	flat	iDRRE	NA	Not_reused	NA	1	1	0
PEAK004394	chr2R:15248269-15248431	proximal	iDRRE	iDRRE	flat	3TP	larval_cns	0.67	16	0.803022	0
PEAK004396	chr2R:15250748-15251112	first-intron	iDRRE	flat	flat	Embryo-L3	T3leg_disc	0.87	19	0.88921	0
PEAK004397	chr2R:15252428-15253131	first-intron	iDRRE	flat	flat	3TP	3TP	0.51	21	0.84494	2
PEAK004402	chr2R:15291684-15291867	distal	flat	iDRRE	flat	NA	Not_reused	0.54	16	0.84064	0
PEAK004403	chr2R:15308399-15308583	proximal	iDRRE	iDRRE	flat	NA	Not_reused	0.53	19	0.906223	0
PEAK004404	chr2R:15308969-15309162	first-intron	iDRRE	flat	flat	3TP	4TP	0.52	20	0.760079	0
PEAK004411	chr2R:15322694-15323108	first-intron	iDRRE	iDRRE	flat	3TP	2TP	0.77	21	0.909824	4
PEAK004413	chr2R:15339575-15339846	proximal	iDRRE	flat	flat	Embryo-L3	2TP	0.07	14	0.684986	0
PEAK004415	chr2R:15349386-15349774	first-intron	iDRRE	iDRRE	flat	3TP	4TP	0.7	18	0.743398	4
PEAK004421	chr2R:15381281-15381516	first-intron	iDRRE	flat	iDRRE	L3	2TP	0.36	21	0.689956	1
PEAK004423	chr2R:15481184-15481413	first-intron	iDRRE	flat	iDRRE	Embryo-Pharate	eye-antennal_disc	0.87	22	0.857576	1
PEAK004425	chr2R:15483450-15484165	proximal	iDRRE	flat	flat	Embryo-Pharate	3TP	0.85	22	0.854845	0
PEAK004429	chr2R:15493662-15493944	first-intron	discordant	flat	iDRRE	L3	2TP	0.89	19	0.689871	0
PEAK004435	chr2R:15513339-15514020	proximal	iDRRE	flat	flat	3TP	3TP	0.95	26	0.706928	0
PEAK004443	chr2R:15546020-15546284	first-intron	flat	iDRRE	flat	Embryo-Pharate	T3leg_disc	0.96	22	0.795388	4
PEAK004446	chr2R:15566097-15566215	proximal	iDRRE	flat	flat	L3	2TP	0.18	12	0.697304	0
PEAK004449	chr2R:15600145-15600668	distal	iDRRE	flat	iDRRE	Embryo-Pharate	3TP	0.7	21	0.82272	2
PEAK004450	chr2R:15610002-15610219	distal	iDRRE	iDRRE	flat	Embryo-Pharate	T3leg_disc	0.63	21	0.711381	0
PEAK004451	chr2R:15610842-15611419	distal	flat	iDRRE	flat	3TP	4TP	0.61	21	0.798657	0
PEAK004455	chr2R:15675375-15675560	proximal	iDRRE	flat	flat	NA	Not_reused	0.6	21	0.866518	0
PEAK004461	chr2R:15703177-15703585	proximal	iDRRE	flat	flat	Pharate	Not_reused	0.84	17	0.865946	0
PEAK004463	chr2R:15739810-15740206	distal	iDRRE	flat	flat	3TP	3TP	0.81	20	0.850357	4
PEAK004465	chr2R:15740985-15741152	distal	discordant	iDRRE	discordant	3TP	haltere_disc	0.97	20	0.885829	0
PEAK004467	chr2R:15745431-15745711	distal	iDRRE	flat	flat	3TP	2TP	0.89	20	0.719972	4
PEAK004469	chr2R:15750795-15751119	distal	iDRRE	iDRRE	flat	3TP	2TP	0.84	20	0.888934	0
PEAK004472	chr2R:15799792-15800122	first-intron	iDRRE	iDRRE	iDRRE	L3	2TP	0.66	20	0.837283	0
PEAK004474	chr2R:15806421-15806809	first-intron	flat	iDRRE	flat	Embryo-Pharate	2TP	0.74	19	0.752988	4
PEAK004475	chr2R:15807367-15807877	first-intron	flat	iDRRE	flat	3TP	2TP	0.81	19	0.876835	0
PEAK004479	chr2R:15817437-15817625	first-intron	iDRRE	flat	flat	Embryo-Pharate	3TP	0.84	19	0.853825	4
PEAK004483	chr2R:15824787-15825468	first-intron	flat	iDRRE	flat	3TP	2TP	0.87	21	0.892977	0
PEAK004484	chr2R:15825626-15825945	first-intron	iDRRE	iDRRE	flat	L3	haltere_disc	0.69	21	0.788745	0
PEAK004487	chr2R:15840653-15840950	first-intron	iDRRE	flat	flat	L3	T3leg_disc	0.7	19	0.818144	0
PEAK004488	chr2R:15842910-15843145	first-intron	flat	iDRRE	flat	L3	3TP	0.56	16	0.866242	0
PEAK004490	chr2R:15848031-15848192	first-intron	iDRRE	flat	flat	L3-Pharate	Not_reused	0.17	16	0.715376	0
PEAK004491	chr2R:15848496-15848724	first-intron	iDRRE	iDRRE	flat	Embryo-Pharate	4TP	0.57	19	0.599781	0
PEAK004493	chr2R:15861236-15861812	proximal	flat	iDRRE	flat	3TP	4TP	0.64	19	0.776841	1
PEAK004497	chr2R:15882733-15882975	distal	discordant	flat	iDRRE	Embryo-Pharate	2TP	0.81	22	0.873549	2
PEAK004500	chr2R:15895354-15895672	proximal	higher_peak	flat	iDRRE	NA	Not_reused	0.89	18	0.845109	1
PEAK004502	chr2R:15899202-15899982	distal	iDRRE	iDRRE	flat	3TP	3TP	0.85	18	0.84127	1
PEAK004503	chr2R:15901472-15901803	distal	iDRRE	discordant	flat	3TP	2TP	0.7	17	0.761883	0
PEAK004507	chr2R:15910124-15910474	first-intron	discordant	iDRRE	flat	Embryo	Not_reused	0.66	19	0.758808	1
PEAK004509	chr2R:15916837-15917150	first-intron	iDRRE	flat	flat	Pharate	Not_reused	0.86	19	0.786193	1
PEAK004511	chr2R:15917853-15918212	first-intron	flat	iDRRE	flat	Pharate	Not_reused	0.8	19	0.786503	0
PEAK004515	chr2R:15931237-15931735	first-intron	flat	iDRRE	flat	3TP	2TP	0.64	17	0.81358	1
PEAK004523	chr2R:16000158-16000646	first-intron	flat	iDRRE	flat	3TP	3TP	0.65	19	0.776645	0
PEAK004525	chr2R:16001609-16001800	proximal	iDRRE	lower_peak	flat	3TP	haltere_disc	0.37	16	0.635331	0
PEAK004535	chr2R:16078437-16078685	first-intron	iDRRE	flat	flat	NA	Not_reused	0.67	22	0.765278	0
PEAK004536	chr2R:16091106-16091702	first-intron	iDRRE	iDRRE	flat	3TP	T3leg_disc	0.56	22	0.70253	0
PEAK004537	chr2R:16095157-16095821	first-intron	flat	iDRRE	flat	3TP	2TP	0.81	20	0.915704	2
PEAK004539	chr2R:16098109-16098304	first-intron	iDRRE	flat	flat	3TP	3TP	0.61	22	0.673183	1
PEAK004543	chr2R:16102959-16103146	first-intron	iDRRE	discordant	flat	3TP	4TP	0.79	20	0.849505	3
PEAK004545	chr2R:16104276-16104707	proximal	iDRRE	flat	flat	3TP	3TP	0.79	20	0.837401	3
PEAK004548	chr2R:16129038-16129353	first-intron	flat	iDRRE	flat	Embryo-Pharate	3TP	0.77	19	0.794321	3
PEAK004549	chr2R:16129508-16130553	first-intron	iDRRE	flat	lower_peak	3TP	4TP	0.64	20	0.863426	4
PEAK004550	chr2R:16135466-16135741	distal	flat	iDRRE	flat	3TP	4TP	0.63	19	0.794815	0
PEAK004553	chr2R:16150486-16150724	proximal	iDRRE	flat	flat	3TP	3TP	0.7	23	0.821818	4
PEAK004555	chr2R:16154170-16154425	first-intron	iDRRE	flat	flat	Embryo-L3	3TP	0.79	22	0.747187	0
PEAK004557	chr2R:16155576-16156375	first-intron	iDRRE	flat	flat	3TP	4TP	0.81	22	0.881613	0
PEAK004558	chr2R:16156504-16156816	first-intron	iDRRE	flat	flat	L3	eye-antennal_disc	0.83	21	0.620611	0
PEAK004559	chr2R:16160239-16160532	first-intron	flat	iDRRE	flat	3TP	3TP	0.74	22	0.81777	3
PEAK004560	chr2R:16161478-16161813	first-intron	iDRRE	flat	flat	Embryo	Not_reused	0.79	22	0.751695	3
PEAK004562	chr2R:16179417-16179727	proximal	flat	iDRRE	flat	3TP	3TP	0.78	22	0.925345	1
PEAK004568	chr2R:16187346-16187620	first-intron	iDRRE	flat	flat	3TP	2TP	0.72	22	0.801269	3
PEAK004573	chr2R:16206589-16206754	proximal	iDRRE	iDRRE	flat	NA	Not_reused	0.64	19	0.834813	1
PEAK004574	chr2R:16209438-16209649	proximal	iDRRE	flat	lower_peak	3TP	eye-antennal_disc	0.81	18	0.870853	4
PEAK004575	chr2R:16210059-16210679	distal	iDRRE	flat	flat	3TP	4TP	0.78	20	0.790118	4
PEAK004576	chr2R:16216999-16217507	proximal	iDRRE	iDRRE	iDRRE	Embryo-Pharate	2TP	0.87	18	0.843398	0
PEAK004577	chr2R:16218267-16218731	proximal	flat	iDRRE	flat	3TP	2TP	0.91	18	0.774718	1
PEAK004582	chr2R:16227145-16227388	first-intron	iDRRE	flat	iDRRE	Pharate	Not_reused	0.78	15	0.865306	0
PEAK004586	chr2R:16270437-16270654	first-intron	iDRRE	flat	iDRRE	Pharate	Not_reused	0.95	24	0.799829	0
PEAK004596	chr2R:16308854-16309257	proximal	iDRRE	discordant	flat	3TP	2TP	0.81	21	0.873149	0
PEAK004597	chr2R:16310361-16310736	first-intron	iDRRE	flat	flat	L3	3TP	0.83	22	0.842359	0
PEAK004607	chr2R:16387903-16388212	first-intron	iDRRE	iDRRE	flat	L3	3TP	0.69	22	0.852723	3
PEAK004611	chr2R:16516045-16516264	distal	iDRRE	iDRRE	flat	3TP	3TP	0.55	19	0.865047	1
PEAK004613	chr2R:16517058-16517349	distal	iDRRE	flat	iDRRE	3TP	2TP	0.79	22	0.937387	0
PEAK004617	chr2R:16571682-16571914	proximal	iDRRE	flat	flat	Embryo-L3	2TP	0.15	12	0.672026	0
PEAK004621	chr2R:16580479-16580813	proximal	flat	iDRRE	flat	3TP	2TP	0.54	15	0.71779	0
PEAK004623	chr2R:16583818-16584226	proximal	iDRRE	iDRRE	flat	3TP	4TP	0.6	17	0.797145	0
PEAK004624	chr2R:16585627-16585891	proximal	iDRRE	flat	flat	3TP	4TP	0.03	13	0.549969	0
PEAK004635	chr2R:16663907-16664165	distal	discordant	higher_peak	iDRRE	NA	Not_reused	0.76	20	0.73441	0
PEAK004637	chr2R:16685366-16685662	distal	discordant	flat	iDRRE	Embryo	Not_reused	0.67	20	0.87027	0
PEAK004638	chr2R:16689512-16689744	proximal	iDRRE	flat	flat	NA	Not_reused	0.85	19	0.823541	0
PEAK004641	chr2R:16702752-16703205	distal	iDRRE	iDRRE	iDRRE	L3	T3leg_disc	0.77	21	0.88434	0
PEAK004642	chr2R:16711125-16711537	distal	iDRRE	flat	flat	L3	3TP	0.79	21	0.769062	0
PEAK004649	chr2R:16724652-16725063	first-intron	iDRRE	flat	flat	L3	3TP	0.82	21	0.783726	0
PEAK004653	chr2R:16731215-16731687	proximal	flat	iDRRE	flat	3TP	3TP	0.83	21	0.75303	0
PEAK004655	chr2R:16733277-16733521	proximal	discordant	flat	iDRRE	Embryo-L3	2TP	0.82	21	0.907351	0
PEAK004656	chr2R:16740981-16741367	distal	iDRRE	discordant	flat	NA	Not_reused	0.8	19	0.862954	0
PEAK004659	chr2R:16784621-16785085	first-intron	iDRRE	iDRRE	flat	Embryo-L3	haltere_disc	0.67	16	0.875389	3
PEAK004670	chr2R:16830207-16830399	proximal	iDRRE	flat	flat	3TP	3TP	0.65	16	0.863734	0
PEAK004671	chr2R:16830577-16830760	proximal	flat	iDRRE	lower_peak	3TP	3TP	0.66	22	0.818929	4
PEAK004673	chr2R:16835523-16835773	distal	iDRRE	flat	flat	NA	Not_reused	0.72	23	0.755699	0
PEAK004674	chr2R:16838042-16838452	distal	iDRRE	discordant	flat	Embryo-Pharate	3TP	0.81	22	0.766631	0
PEAK004675	chr2R:16839109-16839298	distal	iDRRE	flat	discordant	Embryo-L3	T3leg_disc	0.84	22	0.723749	0
PEAK004676	chr2R:16839798-16840193	distal	flat	iDRRE	flat	Embryo-Pharate	T3leg_disc	0.62	22	0.792342	4
PEAK004677	chr2R:16840493-16841075	distal	flat	iDRRE	flat	L3	2TP	0.72	22	0.834032	0
PEAK004678	chr2R:16846152-16846472	proximal	iDRRE	flat	flat	Embryo	Not_reused	0.91	22	0.855244	0
PEAK004681	chr2R:16856427-16856723	first-intron	iDRRE	flat	flat	3TP	4TP	0.83	22	0.804514	2
PEAK004694	chr2R:17020354-17020517	first-intron	iDRRE	iDRRE	flat	Pharate	Not_reused	0.41	15	0.717868	3
PEAK004697	chr2R:17027546-17027779	first-intron	iDRRE	flat	flat	3TP	2TP	0.75	17	0.827465	3
PEAK004698	chr2R:17028226-17028540	first-intron	flat	iDRRE	flat	3TP	4TP	0.74	18	0.889367	4
PEAK004701	chr2R:17076066-17076888	distal	flat	iDRRE	flat	3TP	2TP	0.78	20	0.857723	0
PEAK004702	chr2R:17077238-17077449	distal	iDRRE	discordant	discordant	NA	Not_reused	0.88	20	0.698208	4
PEAK004707	chr2R:17097178-17097627	proximal	iDRRE	flat	flat	3TP	3TP	0.5	19	0.774437	1
PEAK004710	chr2R:17111220-17111695	distal	iDRRE	flat	discordant	Pharate	Not_reused	0.78	18	0.921951	2
PEAK004716	chr2R:17243430-17243663	proximal	discordant	flat	iDRRE	Pharate	Not_reused	0.65	18	0.84102	0
PEAK004719	chr2R:17265018-17265235	distal	iDRRE	flat	flat	L3	2TP	0.34	16	0.689661	0
PEAK004722	chr2R:17272594-17273085	distal	iDRRE	flat	flat	L3	eye-antennal_disc	0.84	19	0.781318	1
PEAK004723	chr2R:17328399-17328930	distal	flat	flat	iDRRE	Embryo-Pharate	T3leg_disc	0.73	19	0.844767	0
PEAK004738	chr2R:17420645-17420992	proximal	iDRRE	flat	flat	3TP	4TP	0.6	21	0.829225	4
PEAK004739	chr2R:17421215-17421415	proximal	iDRRE	flat	flat	3TP	4TP	0.6	18	0.710877	0
PEAK004745	chr2R:17435683-17435987	first-intron	flat	iDRRE	flat	Embryo-Pharate	3TP	0.75	22	0.6567	0
PEAK004746	chr2R:17436348-17436985	first-intron	flat	iDRRE	flat	3TP	3TP	0.74	25	0.667512	0
PEAK004748	chr2R:17437440-17437829	first-intron	iDRRE	iDRRE	flat	Embryo-Pharate	2TP	0.68	22	0.81087	0
PEAK004752	chr2R:17458232-17458929	first-intron	iDRRE	iDRRE	flat	3TP	4TP	0.83	21	0.808099	4
PEAK004756	chr2R:17470027-17470210	proximal	flat	iDRRE	flat	3TP	3TP	0.68	22	0.821677	4
PEAK004774	chr2R:17564751-17564938	proximal	iDRRE	flat	flat	3TP	2TP	0.47	26	0.616584	0
PEAK004778	chr2R:17568962-17569094	proximal	iDRRE	flat	iDRRE	3TP	2TP	0.93	26	0.640667	0
PEAK004783	chr2R:17593150-17593375	first-intron	iDRRE	iDRRE	flat	3TP	4TP	0.83	21	0.82245	4
PEAK004790	chr2R:17622403-17622689	distal	discordant	iDRRE	flat	NA	Not_reused	0.7	21	0.858884	0
PEAK004794	chr2R:17665434-17665542	proximal	iDRRE	flat	discordant	Embryo-L3	2TP	0.31	18	0.852169	2
PEAK004796	chr2R:17682766-17683307	first-intron	iDRRE	flat	flat	3TP	4TP	0.86	22	0.79626	4
PEAK004798	chr2R:17683775-17683945	first-intron	flat	iDRRE	flat	3TP	4TP	0.74	18	0.84582	4
PEAK004801	chr2R:17716344-17716899	distal	iDRRE	flat	flat	3TP	4TP	0.72	25	0.685543	2
PEAK004809	chr2R:17760558-17760672	proximal	iDRRE	flat	flat	L3	2TP	0.48	22	0.457073	1
PEAK004817	chr2R:17795976-17796337	distal	iDRRE	iDRRE	flat	3TP	3TP	0.69	22	0.789643	1
PEAK004820	chr2R:17803971-17804439	distal	iDRRE	iDRRE	flat	3TP	3TP	0.86	22	0.757708	0
PEAK004821	chr2R:17804553-17804852	distal	iDRRE	iDRRE	flat	3TP	3TP	0.84	23	0.777265	0
PEAK004824	chr2R:17806683-17807023	distal	iDRRE	iDRRE	flat	3TP	3TP	0.83	21	0.847541	0
PEAK004825	chr2R:17811256-17811910	distal	flat	iDRRE	flat	L3	3TP	0.87	22	0.776074	0
PEAK004827	chr2R:17820460-17820604	distal	discordant	iDRRE	flat	L3	3TP	0.95	20	0.729455	0
PEAK004828	chr2R:17821039-17821350	distal	iDRRE	discordant	flat	3TP	2TP	0.99	22	0.932734	0
PEAK004829	chr2R:17822235-17822778	distal	iDRRE	flat	flat	3TP	4TP	0.72	20	0.806418	2
PEAK004830	chr2R:17823279-17823654	distal	flat	iDRRE	lower_peak	3TP	3TP	0.69	20	0.817593	3
PEAK004834	chr2R:17833538-17834451	distal	iDRRE	iDRRE	flat	Embryo-Pharate	3TP	0.77	22	0.840952	3
PEAK004835	chr2R:17836294-17836859	distal	iDRRE	iDRRE	flat	3TP	3TP	0.78	21	0.801021	3
PEAK004839	chr2R:17850749-17850953	distal	iDRRE	flat	flat	3TP	3TP	0.54	21	0.530752	3
PEAK004840	chr2R:17851112-17851678	proximal	flat	iDRRE	flat	3TP	3TP	0.7	22	0.83521	4
PEAK004845	chr2R:17869236-17869496	proximal	iDRRE	flat	flat	3TP	4TP	0.7	20	0.807075	3
PEAK004846	chr2R:17870468-17870882	proximal	iDRRE	flat	flat	3TP	4TP	0.8	20	0.797963	3
PEAK004847	chr2R:17870976-17871172	proximal	flat	iDRRE	flat	3TP	4TP	0.73	20	0.793254	4
PEAK004848	chr2R:17871441-17871627	proximal	flat	iDRRE	flat	3TP	4TP	0.96	20	0.732463	4
PEAK004851	chr2R:17927181-17927454	distal	discordant	lower_peak	iDRRE	L3	2TP	0.17	22	0.675172	0
PEAK004855	chr2R:18095326-18095501	first-intron	iDRRE	flat	flat	3TP	2TP	0.87	21	0.827145	4
PEAK004861	chr2R:18135623-18135776	proximal	flat	iDRRE	flat	3TP	4TP	0.9	20	0.758911	0
PEAK004862	chr2R:18140655-18140829	first-intron	iDRRE	flat	flat	Embryo-L3	2TP	0.43	21	0.653371	4
PEAK004864	chr2R:18141532-18142082	proximal	iDRRE	flat	flat	3TP	4TP	0.68	24	0.790968	4
PEAK004868	chr2R:18156737-18157556	first-intron	flat	iDRRE	flat	3TP	4TP	0.84	21	0.8921	4
PEAK004869	chr2R:18160353-18160498	proximal	iDRRE	flat	lower_peak	3TP	2TP	0	14	0.763703	4
PEAK004872	chr2R:18171394-18171623	first-intron	iDRRE	flat	discordant	Embryo-L3	haltere_disc	0.6	17	0.814739	4
PEAK004874	chr2R:18179637-18180011	proximal	iDRRE	iDRRE	flat	3TP	4TP	0.7	19	0.845934	1
PEAK004880	chr2R:18195294-18195423	distal	flat	iDRRE	flat	L3	T3leg_disc	0.96	19	0.827952	3
PEAK004886	chr2R:18205603-18205860	proximal	iDRRE	iDRRE	flat	L3	3TP	0.73	22	0.667016	1
PEAK004890	chr2R:18212436-18212704	distal	iDRRE	discordant	flat	L3	T3leg_disc	0.7	22	0.791111	0
PEAK004892	chr2R:18218974-18219627	distal	iDRRE	iDRRE	flat	L3	3TP	0.79	22	0.921659	3
PEAK004893	chr2R:18223219-18223464	distal	discordant	iDRRE	flat	L3	3TP	0.93	22	0.772022	0
PEAK004899	chr2R:18229721-18230045	proximal	flat	iDRRE	flat	3TP	3TP	0.82	22	0.803834	2
PEAK004906	chr2R:18244162-18244511	distal	iDRRE	iDRRE	flat	L3	2TP	0.79	20	0.851166	0
PEAK004907	chr2R:18251851-18252072	distal	discordant	iDRRE	flat	L3	T3leg_disc	0.78	22	0.761401	0
PEAK004910	chr2R:18264459-18264950	distal	iDRRE	iDRRE	flat	Embryo-Pharate	3TP	0.73	22	0.836165	0
PEAK004912	chr2R:18268820-18269081	distal	flat	iDRRE	flat	L3	3TP	0.91	23	0.745176	1
PEAK004918	chr2R:18291235-18291892	distal	flat	iDRRE	flat	3TP	3TP	0.62	23	0.792352	0
PEAK004919	chr2R:18292150-18292629	distal	flat	iDRRE	flat	Embryo-L3	3TP	0.74	23	0.751167	0
PEAK004920	chr2R:18293069-18293224	proximal	discordant	iDRRE	flat	3TP	2TP	0.57	21	0.741568	0
PEAK004923	chr2R:18304191-18304566	proximal	iDRRE	iDRRE	flat	Embryo-L3	4TP	0.69	19	0.901601	0
PEAK004925	chr2R:18305598-18305883	proximal	iDRRE	flat	flat	L3	4TP	0.64	21	0.772486	4
PEAK004927	chr2R:18307403-18307501	first-intron	iDRRE	discordant	flat	Embryo-L3	4TP	0.75	19	0.80844	0
PEAK004928	chr2R:18307740-18307921	first-intron	iDRRE	flat	flat	L3	larval_cns	0.95	22	0.770437	4
PEAK004929	chr2R:18308120-18308316	first-intron	iDRRE	flat	flat	L3	3TP	0.81	22	0.686942	4
PEAK004931	chr2R:18309547-18309892	first-intron	iDRRE	flat	flat	3TP	4TP	0.59	24	0.700928	4
PEAK004934	chr2R:18313288-18313461	first-intron	discordant	iDRRE	flat	Embryo-L3	4TP	0.74	23	0.651602	4
PEAK004935	chr2R:18329353-18329722	first-intron	flat	iDRRE	flat	Embryo-L3	3TP	0.8	23	0.735144	4
PEAK004940	chr2R:18335331-18335825	first-intron	flat	iDRRE	flat	3TP	4TP	0.76	24	0.857798	0
PEAK004941	chr2R:18337600-18337999	first-intron	iDRRE	flat	lower_peak	3TP	4TP	0.73	22	0.701611	4
PEAK004943	chr2R:18341708-18341974	first-intron	iDRRE	iDRRE	flat	3TP	4TP	0.84	22	0.801785	1
PEAK004944	chr2R:18342353-18342520	first-intron	discordant	iDRRE	flat	Embryo-Pharate	2TP	0.7	19	0.752724	2
PEAK004946	chr2R:18343177-18343462	first-intron	iDRRE	flat	flat	Pharate	Not_reused	0.67	23	0.770772	0
PEAK004948	chr2R:18344654-18345116	first-intron	iDRRE	flat	flat	L3	4TP	0.77	23	0.804041	1
PEAK004952	chr2R:18356083-18356655	proximal	flat	iDRRE	flat	3TP	4TP	0.88	24	0.821808	3
PEAK004954	chr2R:18357521-18358066	proximal	iDRRE	flat	flat	3TP	4TP	0.78	23	0.838025	4
PEAK004956	chr2R:18378412-18379256	proximal	iDRRE	flat	flat	Embryo-Pharate	4TP	0.75	23	0.846791	4
PEAK004966	chr2R:18413927-18414207	proximal	iDRRE	flat	flat	3TP	2TP	0.77	21	0.677224	4
PEAK004973	chr2R:18441163-18441339	proximal	iDRRE	flat	flat	3TP	3TP	0.94	20	0.759132	3
PEAK004977	chr2R:18504128-18504399	proximal	iDRRE	flat	iDRRE	Embryo-Pharate	2TP	0.59	27	0.762242	0
PEAK004978	chr2R:18523897-18524069	distal	discordant	flat	iDRRE	Embryo-Pharate	2TP	0.6	22	0.572537	0
PEAK004979	chr2R:18528691-18529158	first-intron	flat	iDRRE	flat	3TP	4TP	0.72	21	0.731536	3
PEAK004980	chr2R:18530462-18530643	first-intron	iDRRE	lower_peak	flat	NA	Not_reused	0.88	19	0.849341	2
PEAK004981	chr2R:18531728-18532440	first-intron	flat	iDRRE	flat	3TP	3TP	0.67	23	0.752344	4
PEAK004983	chr2R:18541658-18542125	first-intron	flat	flat	iDRRE	L3	2TP	0.68	20	0.821743	0
PEAK004986	chr2R:18566249-18566495	distal	iDRRE	flat	flat	Pharate	Not_reused	0.71	22	0.83972	0
PEAK004988	chr2R:18572798-18573204	distal	flat	iDRRE	flat	Embryo-Pharate	2TP	0.66	22	0.871721	2
PEAK004989	chr2R:18577142-18577531	distal	iDRRE	iDRRE	iDRRE	NA	Not_reused	NA	1	1	1
PEAK004990	chr2R:18583285-18583615	first-intron	iDRRE	flat	flat	3TP	3TP	0.83	23	0.735178	2
PEAK004991	chr2R:18586313-18586655	first-intron	iDRRE	iDRRE	flat	NA	Not_reused	0.82	21	0.765329	4
PEAK004994	chr2R:18589885-18590277	first-intron	iDRRE	flat	flat	Embryo-Pharate	2TP	0.77	22	0.861002	3
PEAK005006	chr2R:18646878-18647152	distal	iDRRE	iDRRE	flat	Embryo-Pharate	2TP	0.62	21	0.726111	3
PEAK005009	chr2R:18652706-18653246	first-intron	flat	iDRRE	flat	3TP	3TP	0.74	22	0.823689	4
PEAK005010	chr2R:18654064-18654350	first-intron	iDRRE	flat	flat	3TP	2TP	0.71	22	0.906867	0
PEAK005012	chr2R:18660555-18660728	proximal	iDRRE	flat	flat	3TP	3TP	0.21	21	0.737968	3
PEAK005017	chr2R:18671474-18671680	first-intron	iDRRE	iDRRE	iDRRE	3TP	2TP	0.78	22	0.809432	0
PEAK005022	chr2R:18688998-18689199	proximal	iDRRE	flat	flat	3TP	3TP	0.81	22	0.857143	0
PEAK005026	chr2R:18698547-18698816	proximal	higher_peak	iDRRE	iDRRE	3TP	larval_cns	0.75	22	0.841755	3
PEAK005030	chr2R:18777265-18777640	proximal	iDRRE	flat	flat	3TP	2TP	0.7	19	0.817084	0
PEAK005031	chr2R:18787648-18787932	distal	iDRRE	flat	flat	NA	Not_reused	0.71	23	0.807315	0
PEAK005035	chr2R:18802335-18802879	proximal	flat	iDRRE	flat	3TP	3TP	0.68	21	0.766034	4
PEAK005042	chr2R:18846272-18846422	first-intron	iDRRE	flat	flat	Embryo-Pharate	T3leg_disc	0.74	17	0.880983	1
PEAK005045	chr2R:18857651-18858116	first-intron	iDRRE	flat	flat	Embryo-Pharate	eye-antennal_disc	0.59	25	0.782692	1
PEAK005048	chr2R:18879341-18879534	first-intron	iDRRE	flat	lower_peak	3TP	3TP	0.8	23	0.813891	1
PEAK005051	chr2R:18889191-18889563	distal	iDRRE	flat	flat	Embryo-Pharate	2TP	0.75	19	0.756176	0
PEAK005052	chr2R:18890879-18891627	distal	iDRRE	flat	flat	L3	2TP	0.53	23	0.877587	0
PEAK005054	chr2R:18895002-18895385	distal	iDRRE	flat	flat	L3	3TP	0.8	23	0.760497	0
PEAK005055	chr2R:18896534-18897212	distal	iDRRE	flat	iDRRE	L3	T3leg_disc	0.85	22	0.789632	0
PEAK005056	chr2R:18903693-18903997	distal	flat	iDRRE	flat	Pharate	Not_reused	0.82	22	0.785124	0
PEAK005059	chr2R:18906649-18907103	distal	flat	iDRRE	flat	L3	haltere_disc	0.92	22	0.910864	0
PEAK005061	chr2R:18914473-18915148	distal	iDRRE	iDRRE	flat	Embryo-Pharate	T3leg_disc	0.73	23	0.796267	1
PEAK005066	chr2R:18928442-18928833	distal	discordant	iDRRE	flat	Embryo-Pharate	haltere_disc	0.76	23	0.802136	0
PEAK005072	chr2R:18943275-18943658	distal	flat	iDRRE	flat	L3	2TP	0.76	22	0.720301	1
PEAK005073	chr2R:18943765-18943998	distal	discordant	iDRRE	flat	L3	T3leg_disc	0.94	22	0.803658	1
PEAK005077	chr2R:18965310-18965664	distal	discordant	iDRRE	flat	3TP	2TP	0.8	22	0.708998	1
PEAK005086	chr2R:19142554-19142770	first-intron	flat	iDRRE	flat	L3	2TP	0.68	22	0.810394	4
PEAK005095	chr2R:19171297-19171682	distal	flat	iDRRE	flat	Pharate	Not_reused	0.77	27	0.667224	4
PEAK005097	chr2R:19179140-19179296	first-intron	iDRRE	iDRRE	flat	3TP	larval_cns	0.76	21	0.817108	4
PEAK005099	chr2R:19229716-19230143	proximal	flat	iDRRE	flat	3TP	4TP	0.85	23	0.756202	4
PEAK005102	chr2R:19253956-19254454	proximal	iDRRE	flat	flat	3TP	3TP	0.5	20	0.756486	1
PEAK005103	chr2R:19268858-19269107	proximal	iDRRE	flat	flat	Embryo-Pharate	4TP	0.75	20	0.870545	3
PEAK005113	chr2R:19357683-19357870	first-intron	flat	iDRRE	flat	3TP	2TP	0.6	20	0.756548	4
PEAK005122	chr2R:19423559-19423783	proximal	iDRRE	flat	flat	3TP	larval_cns	0.85	18	0.864372	0
PEAK005126	chr2R:1943511-1943893	distal	iDRRE	iDRRE	iDRRE	NA	Not_reused	NA	1	1	1
PEAK005127	chr2R:19436909-19437084	proximal	iDRRE	flat	lower_peak	3TP	2TP	0.98	19	0.870637	1
PEAK005131	chr2R:19450637-19450897	first-intron	iDRRE	iDRRE	flat	3TP	4TP	0.86	18	0.760386	4
PEAK005132	chr2R:19451240-19451356	first-intron	iDRRE	discordant	discordant	3TP	4TP	0.76	20	0.886752	0
PEAK005135	chr2R:19455721-19455902	proximal	flat	iDRRE	flat	3TP	2TP	0.05	14	0.680349	4
PEAK005137	chr2R:19456623-19456778	proximal	iDRRE	iDRRE	flat	3TP	4TP	0.96	23	0.770218	0
PEAK005138	chr2R:19456896-19457267	first-intron	iDRRE	iDRRE	flat	3TP	4TP	0.79	23	0.714864	4
PEAK005139	chr2R:19462046-19462613	distal	iDRRE	iDRRE	lower_peak	3TP	3TP	0.81	23	0.735878	4
PEAK005140	chr2R:19463355-19463765	distal	iDRRE	iDRRE	flat	3TP	3TP	0.76	23	0.772549	4
PEAK005141	chr2R:19467085-19467613	distal	iDRRE	flat	flat	3TP	3TP	0.85	23	0.772012	3
PEAK005142	chr2R:19468211-19468584	distal	iDRRE	iDRRE	flat	3TP	3TP	0.71	23	0.752105	4
PEAK005143	chr2R:19468891-19469085	distal	flat	iDRRE	discordant	3TP	2TP	0.85	23	0.694887	0
PEAK005144	chr2R:1947863-1948100	distal	iDRRE	flat	iDRRE	NA	Not_reused	NA	1	1	0
PEAK005149	chr2R:19533576-19533750	distal	discordant	flat	iDRRE	Pharate	Not_reused	0.8	20	0.698148	0
PEAK005152	chr2R:19616096-19616323	distal	iDRRE	flat	flat	Embryo-Pharate	4TP	0.9	22	0.812036	0
PEAK005153	chr2R:19616430-19616720	distal	flat	iDRRE	flat	Embryo-Pharate	4TP	0.59	22	0.628186	0
PEAK005155	chr2R:19619619-19620421	distal	iDRRE	flat	flat	Embryo-L3	4TP	0.85	24	0.800639	2
PEAK005159	chr2R:19668905-19669640	first-intron	iDRRE	flat	flat	3TP	4TP	0.71	21	0.797996	1
PEAK005176	chr2R:19806179-19806571	distal	flat	iDRRE	flat	3TP	3TP	0.8	23	0.881441	1
PEAK005181	chr2R:19825613-19825849	proximal	iDRRE	iDRRE	flat	3TP	T3leg_disc	0.55	22	0.789083	1
PEAK005186	chr2R:19848286-19849268	distal	flat	iDRRE	flat	L3	3TP	0.85	23	0.905176	1
PEAK005189	chr2R:19864265-19864552	proximal	flat	iDRRE	flat	L3	T3leg_disc	0.74	23	0.847081	1
PEAK005190	chr2R:19867173-19867776	first-intron	flat	iDRRE	flat	3TP	3TP	0.86	23	0.868141	4
PEAK005191	chr2R:19870469-19871086	proximal	flat	iDRRE	flat	Embryo-L3	haltere_disc	0.89	23	0.909591	4
PEAK005198	chr2R:19913259-19913886	proximal	flat	iDRRE	flat	Embryo-Pharate	3TP	0.71	23	0.822203	4
PEAK005200	chr2R:19932010-19932504	proximal	flat	iDRRE	flat	L3	3TP	0.9	23	0.865057	0
PEAK005201	chr2R:19932971-19933253	proximal	discordant	iDRRE	flat	L3	haltere_disc	0.86	22	0.853614	0
PEAK005202	chr2R:19934721-19934946	proximal	iDRRE	iDRRE	flat	L3	2TP	0.75	23	0.891305	0
PEAK005203	chr2R:19935250-19935526	proximal	flat	iDRRE	flat	Embryo-L3	3TP	0.86	24	0.814799	0
PEAK005204	chr2R:19939030-19939818	proximal	iDRRE	iDRRE	flat	Embryo-Pharate	3TP	0.78	22	0.90803	0
PEAK005205	chr2R:19939928-19940289	proximal	iDRRE	iDRRE	iDRRE	L3	3TP	0.82	22	0.899043	3
PEAK005206	chr2R:19941682-19941846	proximal	discordant	iDRRE	discordant	3TP	2TP	0.7	22	0.66841	0
PEAK005208	chr2R:19949746-19950320	proximal	flat	iDRRE	flat	Embryo-Pharate	2TP	0.73	23	0.823968	0
PEAK005209	chr2R:19950415-19951079	proximal	flat	iDRRE	flat	Embryo-Pharate	2TP	0.82	23	0.747596	0
PEAK005213	chr2R:19965447-19965768	distal	flat	discordant	iDRRE	Embryo-L3	haltere_disc	0.87	22	0.730993	0
PEAK005214	chr2R:19965989-19966171	distal	flat	flat	iDRRE	NA	Not_reused	0.77	22	0.787012	0
PEAK005215	chr2R:19968272-19968777	distal	iDRRE	flat	flat	Embryo-Pharate	2TP	0.78	22	0.864821	2
PEAK005216	chr2R:19969296-19969858	distal	flat	iDRRE	flat	Embryo-Pharate	3TP	0.89	22	0.928863	1
PEAK005222	chr2R:19994474-19994665	distal	flat	flat	iDRRE	L3	eye-antennal_disc	0.94	22	0.820544	0
PEAK005226	chr2R:20010966-20012155	distal	flat	iDRRE	flat	Embryo-Pharate	haltere_disc	0.78	24	0.845728	1
PEAK005227	chr2R:20022356-20022621	distal	flat	flat	iDRRE	Embryo-Pharate	haltere_disc	0.9	23	0.660683	0
PEAK005228	chr2R:20022722-20023317	distal	iDRRE	iDRRE	flat	L3	haltere_disc	0.91	23	0.84408	0
PEAK005230	chr2R:20028381-20028635	distal	iDRRE	flat	iDRRE	Embryo-L3	T3leg_disc	0.95	23	0.757055	0
PEAK005232	chr2R:20042987-20043821	distal	flat	iDRRE	iDRRE	Embryo-L3	2TP	0.71	22	0.740973	0
PEAK005234	chr2R:20048261-20049001	distal	flat	iDRRE	flat	L3	2TP	0.75	23	0.804444	1
PEAK005237	chr2R:20067611-20068139	distal	flat	flat	iDRRE	L3	T3leg_disc	0.92	23	0.879291	0
PEAK005241	chr2R:20086296-20086563	proximal	iDRRE	flat	flat	Embryo-Pharate	haltere_disc	0.93	22	0.746862	0
PEAK005245	chr2R:20096990-20097619	distal	flat	iDRRE	iDRRE	Embryo-Pharate	haltere_disc	0.79	23	0.915586	0
PEAK005248	chr2R:20104024-20104320	distal	discordant	iDRRE	flat	Embryo-L3	T3leg_disc	0.84	24	0.767699	0
PEAK005249	chr2R:20105924-20106821	distal	flat	iDRRE	flat	3TP	4TP	0.73	24	0.818952	4
PEAK005252	chr2R:20120851-20121261	distal	discordant	discordant	iDRRE	L3	2TP	0.86	23	0.861687	2
PEAK005253	chr2R:20121635-20121901	distal	iDRRE	flat	flat	NA	Not_reused	0.82	23	0.766786	3
PEAK005254	chr2R:20122014-20122336	distal	iDRRE	flat	flat	NA	Not_reused	0.88	23	0.771446	3
PEAK005257	chr2R:20136385-20136797	proximal	iDRRE	iDRRE	flat	L3	2TP	0.9	23	0.884782	0
PEAK005259	chr2R:20141518-20141773	distal	iDRRE	discordant	iDRRE	L3	T3leg_disc	0.75	23	0.83197	0
PEAK005261	chr2R:20150235-20150458	proximal	iDRRE	flat	lower_peak	L3	T3leg_disc	0.86	23	0.730003	0
PEAK005262	chr2R:20153594-20153900	distal	flat	iDRRE	flat	Embryo-L3	2TP	0.76	23	0.674708	0
PEAK005263	chr2R:20155066-20155476	distal	discordant	discordant	iDRRE	L3	T3leg_disc	0.64	24	0.823869	0
PEAK005264	chr2R:20159996-20160803	distal	flat	iDRRE	flat	Embryo-Pharate	2TP	0.73	24	0.79741	0
PEAK005265	chr2R:20161214-20161633	distal	flat	iDRRE	flat	Embryo-Pharate	2TP	0.71	24	0.846041	0
PEAK005266	chr2R:20162057-20162681	distal	iDRRE	flat	flat	3TP	2TP	0.7	24	0.837941	0
PEAK005269	chr2R:20174751-20174985	distal	flat	flat	iDRRE	Embryo-L3	2TP	0.75	23	0.820611	0
PEAK005271	chr2R:20180975-20181299	distal	flat	iDRRE	flat	3TP	2TP	0.87	23	0.835857	0
PEAK005281	chr2R:20208484-20209212	distal	iDRRE	iDRRE	flat	3TP	2TP	0.65	24	0.871811	0
PEAK005285	chr2R:20218207-20218620	distal	iDRRE	flat	flat	L3	T3leg_disc	0.72	23	0.682488	2
PEAK005286	chr2R:20218899-20219106	distal	iDRRE	flat	iDRRE	NA	Not_reused	0.61	23	0.726558	0
PEAK005287	chr2R:20219304-20219735	distal	flat	iDRRE	flat	L3	2TP	0.8	23	0.749568	0
PEAK005306	chr2R:20320429-20320744	proximal	flat	iDRRE	flat	3TP	4TP	0.65	19	0.902019	2
PEAK005309	chr2R:20327466-20327795	proximal	flat	flat	iDRRE	3TP	3TP	0.73	22	0.697632	4
PEAK005310	chr2R:20368151-20368457	distal	iDRRE	flat	discordant	NA	Not_reused	0.76	23	0.808945	0
PEAK005317	chr2R:20566554-20567020	distal	iDRRE	discordant	discordant	NA	Not_reused	0.64	21	0.811298	0
PEAK005320	chr2R:20578879-20579779	distal	flat	iDRRE	flat	Embryo-Pharate	2TP	0.78	23	0.889097	0
PEAK005322	chr2R:20582655-20582829	first-intron	flat	iDRRE	flat	Embryo-Pharate	eye-antennal_disc	0.49	21	0.803543	0
PEAK005325	chr2R:20587950-20588254	first-intron	flat	iDRRE	flat	3TP	larval_cns	0.79	22	0.759259	0
PEAK005326	chr2R:20596197-20596439	distal	iDRRE	iDRRE	flat	Embryo	Not_reused	0.61	24	0.857166	0
PEAK005327	chr2R:20600849-20601122	distal	iDRRE	flat	flat	3TP	haltere_disc	0.71	23	0.841291	0
PEAK005328	chr2R:20602723-20603032	distal	iDRRE	flat	flat	3TP	4TP	0.74	23	0.749915	0
PEAK005337	chr2R:20632905-20633214	proximal	flat	iDRRE	flat	3TP	2TP	0.74	22	0.794976	4
PEAK005343	chr2R:20651390-20651695	first-intron	iDRRE	discordant	flat	3TP	T3leg_disc	0.78	21	0.873695	1
PEAK005344	chr2R:20651897-20652421	first-intron	flat	iDRRE	flat	Embryo-Pharate	2TP	0.79	22	0.860194	0
PEAK005354	chr2R:2071501-2071743	distal	flat	iDRRE	iDRRE	NA	Not_reused	NA	1	1	0
PEAK005360	chr2R:20832373-20832578	first-intron	iDRRE	flat	iDRRE	3TP	4TP	0.26	17	0.640888	3
PEAK005361	chr2R:20835194-20835447	first-intron	flat	flat	iDRRE	Pharate	Not_reused	0.86	19	0.811791	4
PEAK005363	chr2R:20836341-20836620	proximal	flat	flat	iDRRE	3TP	3TP	0.68	22	0.801196	4
PEAK005366	chr2R:2087765-2087951	distal	iDRRE	lower_peak	iDRRE	NA	Not_reused	NA	1	1	0
PEAK005368	chr2R:20884445-20884842	distal	flat	iDRRE	flat	3TP	4TP	0.8	26	0.669465	0
PEAK005370	chr2R:20903526-20903832	proximal	iDRRE	flat	flat	3TP	4TP	0.5	23	0.803252	2
PEAK005372	chr2R:20913860-20914533	distal	iDRRE	flat	iDRRE	3TP	4TP	0.71	24	0.77049	3
PEAK005374	chr2R:20938116-20938261	distal	iDRRE	flat	iDRRE	Embryo	Not_reused	0.13	21	0.63057	0
PEAK005376	chr2R:20961019-20961312	proximal	iDRRE	flat	flat	3TP	larval_cns	0.74	23	0.634913	0
PEAK005380	chr2R:20975859-20976159	first-intron	flat	flat	iDRRE	Embryo-Pharate	3TP	0.79	22	0.811287	0
PEAK005385	chr2R:20996610-20996810	proximal	iDRRE	flat	flat	3TP	4TP	1	22	0.690819	4
PEAK005386	chr2R:20996983-20997252	first-intron	iDRRE	iDRRE	flat	3TP	4TP	0.87	22	0.863951	4
PEAK005389	chr2R:21026386-21026763	proximal	iDRRE	flat	flat	Pharate	Not_reused	0.82	22	0.837227	4
PEAK005390	chr2R:21026858-21027253	proximal	flat	iDRRE	flat	Embryo-Pharate	2TP	0.79	22	0.817797	4
PEAK005391	chr2R:21029476-21029727	proximal	iDRRE	flat	flat	L3	3TP	0.77	22	0.828265	0
PEAK005394	chr2R:21036427-21036893	distal	iDRRE	flat	flat	Embryo-Pharate	2TP	0.88	20	0.812136	0
PEAK005396	chr2R:21039536-21040015	distal	flat	iDRRE	flat	Embryo-Pharate	2TP	0.8	19	0.872411	0
PEAK005399	chr2R:21047785-21048619	distal	iDRRE	flat	flat	3TP	3TP	0.75	22	0.908216	2
PEAK005404	chr2R:21075193-21075467	first-intron	iDRRE	flat	flat	L3	3TP	0.53	17	0.909194	4
PEAK005406	chr2R:21075885-21076237	proximal	iDRRE	flat	flat	Embryo-Pharate	4TP	0.57	17	0.7825	3
PEAK005413	chr2R:21140196-21140882	first-intron	flat	iDRRE	flat	3TP	4TP	0.64	23	0.729836	4
PEAK005414	chr2R:21141760-21142060	proximal	iDRRE	flat	lower_peak	3TP	4TP	0.81	23	0.708118	3
PEAK005418	chr2R:21159889-21160138	proximal	iDRRE	flat	flat	3TP	4TP	0.78	21	0.811523	3
PEAK005436	chr2R:21202684-21202892	first-intron	iDRRE	flat	flat	L3	larval_cns	0.59	21	0.821763	4
PEAK005437	chr2R:21208398-21208568	first-intron	flat	flat	iDRRE	Pharate	Not_reused	0.72	23	0.895113	1
PEAK005438	chr2R:21248730-21249285	first-intron	iDRRE	iDRRE	flat	3TP	3TP	0.83	21	0.849363	4
PEAK005441	chr2R:21251595-21251803	proximal	iDRRE	flat	iDRRE	L3	larval_cns	0.12	13	0.600121	4
PEAK005446	chr2R:21295947-21296141	proximal	iDRRE	flat	lower_peak	3TP	2TP	0.92	20	0.777992	0
PEAK005447	chr2R:21298641-21298864	proximal	iDRRE	iDRRE	iDRRE	Embryo-Pharate	2TP	0.28	18	0.857111	4
PEAK005451	chr2R:21312555-21312713	first-intron	iDRRE	flat	iDRRE	L3	2TP	0.83	22	0.730286	1
PEAK005456	chr2R:21361989-21362422	distal	flat	iDRRE	flat	Embryo-Pharate	2TP	0.85	22	0.914385	1
PEAK005457	chr2R:21362736-21363095	distal	iDRRE	flat	flat	3TP	3TP	0.72	22	0.749071	0
PEAK005458	chr2R:21364362-21364748	distal	iDRRE	flat	flat	Embryo-L3	3TP	0.81	22	0.769231	0
PEAK005467	chr2R:21386632-21386828	first-intron	higher_peak	iDRRE	discordant	Embryo-Pharate	2TP	0.78	24	0.846591	4
PEAK005468	chr2R:21463290-21463480	distal	iDRRE	discordant	discordant	NA	Not_reused	0.61	19	0.902935	0
PEAK005469	chr2R:21466414-21466790	distal	flat	iDRRE	flat	Embryo-Pharate	2TP	0.72	20	0.777062	0
PEAK005470	chr2R:21474719-21475614	distal	flat	iDRRE	flat	3TP	4TP	0.72	21	0.791728	2
PEAK005476	chr2R:21495114-21495414	distal	iDRRE	iDRRE	iDRRE	NA	Not_reused	0.89	26	0.906557	0
PEAK005481	chr2R:21502467-21502779	first-intron	iDRRE	flat	lower_peak	3TP	2TP	0.73	19	0.802111	0
PEAK005483	chr2R:21508846-21509117	distal	flat	iDRRE	flat	Pharate	Not_reused	0.69	21	0.817546	0
PEAK005484	chr2R:21509744-21509935	distal	flat	iDRRE	flat	Pharate	Not_reused	0.76	24	0.712851	0
PEAK005487	chr2R:21523521-21524151	first-intron	iDRRE	iDRRE	flat	3TP	3TP	0.74	17	0.794289	4
PEAK005488	chr2R:21524321-21524652	first-intron	flat	iDRRE	flat	3TP	2TP	0.65	20	0.812323	4
PEAK005493	chr2R:21534447-21535028	first-intron	flat	iDRRE	flat	Embryo-Pharate	2TP	0.76	22	0.7457	4
PEAK005495	chr2R:21541870-21542558	first-intron	flat	iDRRE	flat	3TP	3TP	0.79	23	0.899287	4
PEAK005496	chr2R:21545273-21545767	first-intron	iDRRE	flat	flat	3TP	3TP	0.89	22	0.815605	0
PEAK005499	chr2R:21551121-21551453	distal	flat	iDRRE	lower_peak	3TP	3TP	0.86	22	0.746977	1
PEAK005500	chr2R:21552527-21552858	distal	iDRRE	iDRRE	lower_peak	3TP	3TP	0.91	22	0.89832	1
PEAK005501	chr2R:21553407-21554125	distal	flat	iDRRE	flat	3TP	3TP	0.81	22	0.853184	0
PEAK005502	chr2R:21562737-21563262	distal	iDRRE	iDRRE	lower_peak	Embryo-Pharate	T3leg_disc	0.76	23	0.709165	0
PEAK005505	chr2R:21571336-21571720	distal	flat	iDRRE	flat	3TP	4TP	0.72	23	0.814833	0
PEAK005511	chr2R:21586719-21587171	distal	iDRRE	iDRRE	flat	Embryo-Pharate	2TP	0.69	22	0.856045	0
PEAK005512	chr2R:21587380-21587779	distal	discordant	iDRRE	flat	L3	2TP	0.91	22	0.815973	0
PEAK005513	chr2R:21589518-21590053	proximal	flat	iDRRE	flat	L3	2TP	0.82	22	0.834039	4
PEAK005515	chr2R:21603038-21603216	proximal	iDRRE	flat	discordant	NA	Not_reused	0.97	18	0.75536	0
PEAK005522	chr2R:21635079-21635286	first-intron	iDRRE	flat	flat	Embryo-Pharate	2TP	0.71	23	0.854769	0
PEAK005533	chr2R:21702610-21703349	first-intron	iDRRE	flat	flat	3TP	4TP	0.83	22	0.811487	3
PEAK005538	chr2R:21708357-21708721	first-intron	flat	iDRRE	flat	3TP	4TP	0.59	18	0.718004	0
PEAK005539	chr2R:21709172-21709363	first-intron	flat	iDRRE	flat	3TP	4TP	0.61	16	0.687264	1
PEAK005541	chr2R:21713146-21713402	first-intron	flat	iDRRE	flat	3TP	4TP	0.53	22	0.657684	1
PEAK005543	chr2R:21714694-21714940	distal	flat	iDRRE	flat	3TP	4TP	0.78	19	0.829315	1
PEAK005546	chr2R:21733541-21733809	distal	flat	iDRRE	flat	Embryo-L3	3TP	0.66	20	0.821732	1
PEAK005549	chr2R:21750172-21750430	distal	iDRRE	iDRRE	flat	Pharate	Not_reused	0.87	21	0.894282	1
PEAK005550	chr2R:21751273-21751615	distal	iDRRE	flat	iDRRE	Pharate	Not_reused	0.86	18	0.904372	0
PEAK005551	chr2R:21751849-21752111	distal	flat	flat	iDRRE	Embryo-Pharate	T3leg_disc	0.86	21	0.797725	0
PEAK005552	chr2R:21752920-21753150	distal	iDRRE	flat	flat	NA	Not_reused	0.93	21	0.846791	0
PEAK005555	chr2R:21845049-21845400	proximal	iDRRE	flat	iDRRE	Pharate	Not_reused	0.69	22	0.828555	0
PEAK005559	chr2R:21852828-21853298	distal	iDRRE	iDRRE	iDRRE	Embryo-L3	haltere_disc	0.63	22	0.739926	0
PEAK005562	chr2R:21858226-21858495	distal	flat	iDRRE	flat	NA	Not_reused	0.76	22	0.772178	0
PEAK005565	chr2R:21870430-21870656	proximal	discordant	flat	iDRRE	L3	T3leg_disc	0.72	21	0.694251	0
PEAK005567	chr2R:21885680-21885874	distal	iDRRE	discordant	iDRRE	NA	Not_reused	0.64	23	0.67589	0
PEAK005570	chr2R:21899035-21899556	distal	flat	iDRRE	flat	Embryo-L3	2TP	0.74	22	0.844907	1
PEAK005571	chr2R:21903321-21904147	distal	flat	iDRRE	flat	Embryo-Pharate	3TP	0.76	22	0.866737	0
PEAK005576	chr2R:21918575-21918820	distal	iDRRE	flat	flat	NA	Not_reused	0.74	22	0.888075	0
PEAK005581	chr2R:22021279-22021601	distal	flat	iDRRE	higher_peak	NA	Not_reused	0.82	23	0.86695	0
PEAK005589	chr2R:22080357-22080555	first-intron	iDRRE	iDRRE	flat	3TP	3TP	0.82	18	0.884636	2
PEAK005596	chr2R:22122834-22122981	first-intron	discordant	discordant	iDRRE	L3	3TP	0.29	16	0.816639	1
PEAK005608	chr2R:22160842-22161026	distal	iDRRE	flat	flat	L3	T3leg_disc	0.94	22	0.798728	0
PEAK005609	chr2R:22178293-22178706	first-intron	flat	iDRRE	flat	Embryo-Pharate	3TP	0.76	20	0.828586	2
PEAK005618	chr2R:22212479-22212598	proximal	iDRRE	flat	discordant	L3	2TP	0.06	18	0.771521	2
PEAK005620	chr2R:22213018-22213476	proximal	iDRRE	flat	flat	3TP	4TP	0.74	19	0.814846	2
PEAK005622	chr2R:22214097-22214417	first-intron	iDRRE	iDRRE	flat	3TP	2TP	0.95	19	0.865647	0
PEAK005623	chr2R:22217261-22217397	proximal	iDRRE	flat	flat	L3	larval_cns	0.37	23	0.628064	2
PEAK005626	chr2R:22241925-22242336	proximal	iDRRE	iDRRE	iDRRE	3TP	4TP	0.85	24	0.815637	1
PEAK005627	chr2R:22242795-22243354	proximal	iDRRE	flat	flat	3TP	4TP	0.76	22	0.799637	3
PEAK005632	chr2R:22269178-22269592	distal	flat	flat	iDRRE	3TP	4TP	0.75	22	0.807079	1
PEAK005633	chr2R:22270464-22271078	distal	flat	iDRRE	iDRRE	3TP	4TP	0.8	22	0.868074	1
PEAK005636	chr2R:22275129-22275426	distal	iDRRE	flat	flat	NA	Not_reused	0.76	22	0.739548	0
PEAK005639	chr2R:22303527-22303706	distal	iDRRE	discordant	flat	L3	2TP	0.75	23	0.650924	2
PEAK005653	chr2R:22389299-22390181	proximal	iDRRE	flat	flat	Pharate	Not_reused	0.72	21	0.859092	3
PEAK005670	chr2R:22545209-22545532	distal	iDRRE	flat	flat	Embryo-Pharate	T3leg_disc	0.81	22	0.875111	0
PEAK005673	chr2R:22553803-22554557	distal	iDRRE	iDRRE	flat	Embryo-Pharate	4TP	0.63	24	0.848916	4
PEAK005674	chr2R:22559332-22559586	distal	iDRRE	flat	flat	Embryo-L3	4TP	0.42	23	0.634783	4
PEAK005675	chr2R:22559749-22559981	distal	iDRRE	flat	flat	Embryo-L3	2TP	0.74	25	0.77654	0
PEAK005676	chr2R:22561372-22561868	first-intron	flat	iDRRE	flat	3TP	3TP	0.65	20	0.875142	2
PEAK005678	chr2R:22569709-22570595	first-intron	iDRRE	iDRRE	flat	3TP	4TP	0.67	23	0.719995	3
PEAK005681	chr2R:22587076-22587265	first-intron	iDRRE	discordant	flat	L3	eye-antennal_disc	0.85	22	0.681059	3
PEAK005682	chr2R:22587490-22587706	first-intron	iDRRE	discordant	iDRRE	NA	Not_reused	0.69	21	0.697246	2
PEAK005683	chr2R:22592288-22592550	first-intron	flat	iDRRE	flat	NA	Not_reused	0.81	27	0.755944	0
PEAK005685	chr2R:22593335-22593605	proximal	flat	iDRRE	flat	Embryo	Not_reused	0.87	19	0.851454	0
PEAK005688	chr2R:22605954-22606180	first-intron	iDRRE	iDRRE	lower_peak	3TP	larval_cns	0.57	24	0.730347	2
PEAK005690	chr2R:2260980-2261340	first-intron	iDRRE	iDRRE	iDRRE	NA	Not_reused	0.19	2	0.593056	0
PEAK005698	chr2R:22655922-22656379	proximal	iDRRE	flat	discordant	Pharate	Not_reused	0.75	19	0.924766	3
PEAK005699	chr2R:22661553-22661671	proximal	discordant	iDRRE	flat	L3	2TP	0.26	11	0.803544	2
PEAK005703	chr2R:22676119-22676521	distal	flat	iDRRE	flat	Embryo-Pharate	3TP	0.71	22	0.874448	0
PEAK005704	chr2R:22676665-22677324	distal	iDRRE	flat	flat	3TP	4TP	0.81	23	0.829066	0
PEAK005705	chr2R:22678073-22678748	distal	iDRRE	iDRRE	flat	3TP	4TP	0.83	24	0.821472	4
PEAK005706	chr2R:22679862-22680088	distal	iDRRE	iDRRE	lower_peak	3TP	3TP	0.95	23	0.857756	0
PEAK005707	chr2R:22680826-22681303	distal	iDRRE	iDRRE	flat	3TP	4TP	0.9	22	0.819525	4
PEAK005714	chr2R:22700607-22700762	first-intron	flat	iDRRE	flat	3TP	3TP	0.81	22	0.711793	0
[truncated: 6,108 more rows]
