# Supplementary material for: Damage-responsive elements in Drosophila regeneration
Source: Genome Res. 2018 Dec;28(12):1852–66. doi: 10.1101/gr.233098.117 (PMC6280756; doi:10.1101/gr.233098.117)
Supplement: Supplemental Material [file supp_gr.233098.117_Supplemental_Table_S5.xlsx]

## Sheet: Early
	iDRRE				reused eDRRE				novel eDRRE
	TF	Score			TF	score			TF	score
1	trl	9.95		1	trl	5.47		1	grn, pnr, pho, phol	5.01
2	in, fd68A, jumu, CHES-1-like	7.2		2	Homeodomain	4.76		2	CG12236	4.91
3	C2H2-ZF	7.06		3	Mad	4.36		3	Stat92E	4.67
4	grh	6.59		4	C2H2-ZF	4.34		4	pan	4.57
5	CG5245, CG4360, Meics	6.45		5	Adf1	4.22		5	CG8319	4.44
6	Homeodomain	6.12		6	Aef1	4.22		6	da	4.41
7	gem	6		7	dm	4.17		7	Deaf1	4.39
8	Myb, zfh1	5.25		8	inv, en	4.06		8	hth	4.26
9	foxo	5.25		9	sd, Clk	4.04		9	CG17829	4.21
10	Psi	5.11		10	mof	3.77		10	pzg	4.16
11	E(bx)	5.06		11	CG4360	3.77		11	ftz-1	4.16
12	DNApol-iota	5		12	opa	3.72		12	Awh	4.03
13	Cnx99A	4.99		13	crp	3.71		13	E5, ems	3.93
14	Tet	4.93		14	lola	3.69		14	homeobox	3.76
15	Kdm2	4.65		15	caup	3.67		15	foxo	3.72
16	Rpd3	4.53		16	pnt	3.64		16	TfIIB	3.6
17	tgo	4.29		17	fd68A	3.57		17	p53	3.57
18	sima	4.28		18	Stat92E	3.55		18	esg	3.44
19	Adf1	4.22		19	xbp1	3.3		19	vis, achi	3.35
20	E2F1	4.21		20	zfh1	3.13		20	unpg	3.25
21	Mad	4.17		21	Max	3.11		21	Max, crp	3.23
22	Sox102F	4.16						22	CG17209	3.22
23	jim	4.15						23	svp	3.02
24	nej, Sirt6	4.09
25	CG4360	4.08
26	G9a	3.95
27	Aef1	3.91
28	Taf1	3.71
29	lola	3.71
30	trx	3.3
31	usf	3.29
32	Dif, dl	3.28
33	CrebB	3.24
34	dpn	3.23
35	pnt	3.21
36	Hsf	3.11

## Sheet: Mid
	iDRRE				reused-eDRRE				novel-eDRRE
	TF	score			TF	score			TF	score
1	trl	9.33		1	aef1	9.13		1	vis, achi	4.06
2	mad	6.54		2	CG11504	8.64		2	homeobox	4.05
3	adf1	6.42		3	luna, dar1, CG42741	7.84		3	tj, E2f1	3.92
4	fd68A, jumu, CHES-1-like	6.41		4	CG5846	7.54		4	bowl	3.82
5	C2H2 ZF	5.36		5	snf	7.04		5	smox	3.7
6	CG5245, CG4360, Meics	5.28		6	Hsf	6.61		6	CG6276	3.65
7	grh	5.21		7	tj	6.09		7	Mes2	3.61
8	Myb, zfh1	4.99		8	Pdi	5.85		8	Dif,dl	3.52
9	gem	4.93		9	Adf1	5.76		9	C2H2 ZF	3.45
10	Usf	4.89		10	C2H2 ZF	5.72		10	sry-beta	3.41
11	E(bx)	4.78		11	crp	5.48		11	gem	3.33
12	DNApol-iota	4.7		12	pzg	5.3		12	usf	3.24
13	foxo	4.66		13	usf	5.13		13	TfIIA-S, Tbp, Trf, Trf2, TfIIB	3.14
14	Taf1	4.64		14	vis, achi	4.8		14	tap	3.14
15	Rpd3	4.4		15	CTCF	4.73		15	dpn	3.09
16	Kdm2	4.19		16	sin3A	4.58		16	CG5245, CG4360, Meics	3.07
17	lola	4.07		17	sd	4.51		17	crol	3.01
18	jim	3.91		18	wcd	4.09		18	nub, foxo	3.01
19	Aef1	3.9		19	fd68A	4.06		19	CG42741	3
20	E2f1	3.69		20	mad	3.68
21	ewg	3.51		21	tap	3.22
22	tj	3.34
23	odd	3.32
24	trx	3.1

## Sheet: Late
	iDRRE				reused-eDRRE				novel-eDRRE
	TF	score			TF	score			TF	score
1	Trl	6.63		1	luna, dar1, CG42741	4.86		1	CG9727	5.09
2	E(bx)	5.49		2	z	4.64		2	E2f1	4.36
3	grh	5.32		3	wcd	4.59		3	Sin3A	4.27
4	Myb, zfh1	4.81		4	kay	4.42		4	Ets98B	3.48
5	Psi	4.77		5	trl	4.24		5	zfh2	3.41
6	gem	4.58		6	Hr4	4.19		6	su(H)	3.4
7	jim	4.41		7	Hsf	4.1		7	CG7101, CG123	3.36
8	bol	3.71		8	Myb	3.96		8	Stat92E	3.19
9	usf	3.69		9	lola	3.96		9	tgo	3.19
10	Sox15	3.65		10	fd68A, jumu, CHES-1-like	3.74		10	ttk	3.18
11	adh	3.54		11	ubx	3.71		11	sd	3.17
12	fd68A, jumu, CHES-1-like	3.48		12	aop	3.51		12	pnr	3.14
13	rn	3.41		13	emc	3.47		13	nub	3.13
14	nej, Sirt6	3.36		14	CrebB	3.43		14	kn	3.07
15	Adf1	3.2		15	Mad	3.32		15	Hsf	3.07
16	foxo	3.19		16	pnt	3.27
17	lola	3.14		17	CG17829	3.21
18	bs	3.12		18	Pdi	3.19
19	CTCF	3.05		19	Mef2	3.17
20	ewg	3.02		20	Adf1	3.17
				21	rn	3.15
				22	twi	3.09
				23	CG8243	3.09
				24	tj	3.02
